# Supplementary material for: Theoretical investigation of the A1Π–X1Σ+, B1Σ+–X1Σ+, C1Σ+–X1Σ+, and E1Π–X1Σ+ transitions of the CO molecule
Source: Phys Chem Chem Phys. 2024 Dec 27;27(5):2783–801. doi: 10.1039/d4cp03418j (PMC11736852; doi:10.1039/d4cp03418j)
Supplement: CP-027-D4CP03418J-s002 [file CP-027-D4CP03418J-s002.zip]

Archive with 10 entries (10 files):
- ab-initio_singlet-triplet-pec_tdm.csv
- duo_a-x.inp
- duo_b-x_adiabatic.inp
- duo_b-x_diabatic.inp
- duo_c-x_diabatic.inp
- duo_e-x.inp
- exocross-input_a-x.inp
- p.e.c_fitting.csv
- p.e.c_fitting_information.pdf
- stick_spectra_data.xlsx
