# Supplementary material for: Theoretical investigation of the A1Π–X1Σ+, B1Σ+–X1Σ+, C1Σ+–X1Σ+, and E1Π–X1Σ+ transitions of the CO molecule
Source: Phys Chem Chem Phys. 2024 Dec 27;27(5):2783–801. doi: 10.1039/d4cp03418j (PMC11736852; doi:10.1039/d4cp03418j)
Supplement: CP-027-D4CP03418J-s002 [file CP-027-D4CP03418J-s002.zip › ab-initio_singlet-triplet-pec_tdm.csv]

	Singlet P.E.C																																		Triplet P.E.C
DIST1	X¹Σ⁺	DIST2	D¹Δ	DIST3	B¹Σ⁺	DIST4	D’¹Σ⁺	DIST5	C¹Σ⁺	DIST6	C’¹Σ⁺	DIST7	¹Σ⁺ (VI)	DIST8	¹Σ⁺ (VII)	DIST9	¹Σ⁺ (VIII)	DIST10	¹Φ (I)	DIST11	A¹Π	DIST12	E¹Π	DIST13	E’¹Π	DIST14	¹Π (V)	DIST15	I¹Σ⁻	DIST16	¹Π (IV)				DIST1	a’³Π	DIST2	d³Δ	DIST3	b³Σ⁺	DIST4	³Σ⁺(III)	DIST5	J³Σ⁺	DIST6	³Δ (II)	DIST7	³Σ⁺ (V)	DIST8
0.9	47608.51802	0.9	173931.0746	0.9	132537.5725	1.28	92542.40883	0.9	137345.3611	1.5	114472.0694	0.9	156727.8214	0.9	181182.6032	0.9	186430.6359	1.62	124423.0478	0.9	130434.2596	0.9	141816.0587	1.32	100798.9335	0.9	180227.0985	0.9	175018.6151	1.7	103868.5053				0.95	107501.0952	0.95	134505.2281	0.95	114663.9341	1.5	103568.5713	0.95	127282.7579	0.95	157608.5291	0.95	145931.7122	0.95
0.94	29664.97704	0.94	146482.5276	0.94	115298.5449	1.3	92331.88879	0.94	119980.5307	1.52	113585.0848	0.94	139020.6546	0.94	161928.0526	0.94	165608.4222	1.64	124191.963	0.92	120153.8279	0.92	131655.3943	1.34	100611.0413	0.92	168164.4014	0.915	164133.0481	1.72	103528.2099				1	94590.0849	1	110482.6796	1	101450.0708	1.52	103512.8906	1	103623.9009	1	141759.2148	1	140226.1189	1
0.96	22738.44646	0.96	135454.1924	0.96	108724.9954	1.32	91575.84269	0.96	113370.2411	1.54	112624.7956	0.96	132239.7454	0.96	153917.0322	0.96	157059.8207	1.66	123579.1899	0.94	111182.4086	0.94	123153.2117	1.36	100247.3719	0.94	157588.4691	0.93	153628.4889	1.74	102998.7055				1.05	85759.50242	1.05	93401.25684	1.05	87372.0701	1.54	103308.5159	1.05	94460.33152	1.05	128899.9565	1.05	127788.0104	1.05
0.98	17007.04286	0.98	125719.3745	0.98	103323.4401	1.34	90715.69979	0.98	107939.4299	1.56	111724.2694	0.98	126639.5657	0.98	146667.413	0.98	147990.0548	1.68	122732.0619	0.96	103337.3987	0.96	116126.8201	1.38	99956.34861	0.96	148420.8395	0.945	144436.4537	1.76	102429.3884				1.1	74077.98879	1.1	81149.02145	1.1	83932.00327	1.56	104042.8998	1.1	91257.60452	1.1	120679.4476	1.1	119701.4249	1.1
1	12327.44933	1	117137.6104	1	98949.92588	1.36	89991.19219	1	103543.8804	1.58	110880.4993	1	122072.3212	1	140188.479	1	141370.3497	1.7	121821.5056	0.98	96485.68702	0.98	110393.1121	1.4	99386.50476	0.98	140515.8912	0.96	136048.1565	1.78	101862.9903				1.15	65778.62263	1.15	72623.37698	1.15	83787.4573	1.58	103459.9314	1.15	90934.09896	1.15	115818.2169	1.15	114921.2023	1.15
1.02	8572.787613	1.02	109583.7117	1.02	95476.60865	1.38	89408.68465	1.02	100055.5292	1.6	110093.3536	1.02	118405.3176	1.02	134519.889	1.02	135697.5677	1.72	120901.7534	1	90533.7334	1	105779.6901	1.42	99637.01307	1	133732.6775	0.975	128406.2484	1.8	101311.714				1.22	58691.41469	1.22	65212.61958	1.22	86834.84017	1.6	102828.086	1.22	93546.7246	1.22	112923.1055	1.22	112114.188	1.22
1.04	5630.950075	1.04	102946.8656	1.04	92790.34929	1.4	88917.98334	1.04	97360.86394	1.62	109301.5332	1.04	115517.6684	1.04	129627.5148	1.04	130874.0208	1.74	120052.7598	1.02	85408.4967	1.02	102134.5901	1.44	99941.92913	1.02	127943.0912	0.99	121454.8294	1.82	100779.2467				1.24	57403.77916	1.24	63829.44676	1.24	88169.39937	1.62	102144.4665	1.24	94707.41602	1.24	112701.1069	1.24	111916.4414	1.24
1.06	3402.558619	1.06	97127.82581	1.06	90790.49673	1.42	88784.93784	1.06	95358.90443	1.64	108626.6707	1.06	113295.2905	1.06	125440.9052	1.06	126806.4981	1.76	119176.2002	1.04	81041.435	1.04	99328.6732	1.46	100291.4424	1.04	123032.4567	1.005	115139.9526	1.84	100265.9614				1.26	56377.60372	1.26	62706.81223	1.26	89645.58553	1.64	101400.4695	1.26	95980.21507	1.26	112682.9783	1.26	111923.4206	1.26
1.08	1799.208876	1.08	92037.55141	1.08	89386.56161	1.5	88093.87816	1.08	93959.09543	1.66	107986.8145	1.08	111623.333	1.08	121883.5072	1.08	123408.9874	1.78	118587.1962	1.06	77362.6676	1.06	97251.49974	1.48	100725.0584	1.06	118898.6307	1.02	109410.6779	1.86	99770.91452				1.28	55582.66672	1.28	61814.88941	1.28	91232.93558	1.66	100605.7081	1.28	97328.51338	1.28	112838.5858	1.28	112105.7601	1.28
1.1	742.5264667	1.1	87596.2634	1.1	88497.9748	1.52	88024.83145	1.1	93080.49471	1.68	107391.4457	1.1	110371.4938	1.1	118893.2755	1.1	120604.102	1.8	118211.4557	1.08	74302.40156	1.08	95807.00572	1.5	101134.0054	1.08	115450.6189	1.035	104219.2477	1.88	99292.45989				1.3	54992.19225	1.3	61127.12185	1.3	92902.21549	1.68	99794.90309	1.3	98714.276	1.3	113139.7928	1.3	112436.5303	1.3
1.12	163.0476803	1.12	83731.55712	1.12	88052.48525	1.54	87822.56366	1.12	92649.51244	1.7	106838.8965	1.12	109354.9533	1.12	116453.2886	1.12	118321.4345	1.82	117868.2852	1.1	71793.98247	1.1	94910.03497	1.52	101627.1648	1.1	112607.3474	1.05	99521.21827	1.9	98828.8198				1.32	54583.00381	1.32	60620.83784	1.32	94623.44504	1.7	98997.85914	1.32	100092.4668	1.32	113557.8699	1.32	112889.1967	1.32
1.14	0	1.14	80371.81799	1.14	87986.68677	1.56	87661.0962	1.14	92594.59989	1.72	106327.6524	1.14	108169.0881	1.14	114667.2263	1.14	116496.7885	1.84	117552.5271	1.12	69776.94505	1.12	94484.60541	1.54	102043.1351	1.12	110296.8944	1.065	95275.56992	1.92	98378.19455				1.36	54446.07361	1.36	60357.57806	1.36	99216.67531	1.72	98230.75151							1.36
1.18	743.492155	1.18	74563.24713	1.18	88963.12926	1.58	87554.08038	1.18	93458.5836	1.74	105871.4305	1.18	103051.555	1.18	114123.873	1.18	115162.9316	1.86	117713.3801	1.14	68199.5372	1.14	94462.30679	1.56	102449.185	1.14	108456.0073	1.08	91444.68467	1.94	97939.04782				1.38	54455.35738	1.38	60270.0077	1.38	101010.2656	1.74	97500.40589							1.38
1.2	1545.342606	1.2	72472.18093	1.2	89688.93177	1.6	87448.9301	1.2	94262.76048	1.76	105437.1342	1.2	100747.2912	1.2	113394.493	1.2	114749.1342	1.88	117534.1791	1.16	67013.73789	1.16	94778.37216	1.58	102806.9506	1.16	107029.4882	1.095	87994.12696	1.96	97510.01887				1.4	54570.05481	1.4	60288.94835	1.4	102786.3199	1.76	96809.017							1.4
1.22	2574.788217	1.22	70691.38597	1.22	90536.21346	1.62	87382.16593	1.22	95296.83701	1.78	105042.6505	1.22	99074.34603	1.22	112938.0737	1.22	114432.7396	1.9	117341.5901	1.18	66150.54429	1.18	95367.06888	1.6	103184.1177	1.18	105962.6222	1.11	84892.79723	1.98	97090.09812				1.42	54776.71209	1.42	60401.18766	1.42	104431.5235	1.78	96156.56291							1.42
1.24	3799.237011	1.24	69193.07677	1.24	91409.76626	1.64	87361.82064	1.24	96509.43417	1.8	104687.0797	1.24	97979.43115	1.24	112719.6525	1.24	114259.2449	1.92	117137.3031	1.2	65556.68991	1.2	96171.00434	1.62	103459.2949	1.2	105207.6515	1.125	82113.15142	2	96678.5613				1.44	55063.28008	1.44	60594.91789	1.44	105614.9305	1.8	95542.03403							1.44
1.26	5188.92823	1.26	67948.85332	1.26	92159.60123	1.66	87358.08957	1.26	97488.33478	1.82	104370.0267	1.26	97861.88055	1.26	112707.34	1.26	114245.023	1.94	116922.7887	1.22	65201.07522	1.22	97132.1714	1.64	103706.2916	1.22	104725.5536	1.14	79631.39848	2.02	96274.96946				1.46	55419.07035	1.46	60859.64816	1.46	105056.0165	1.82	94964.00378							1.46
1.28	6717.239608	1.28	66932.18113			1.68	87376.8327	1.28	97737.83351	1.84	104091.3159	1.28	99320.92575	1.28	112872.0777	1.28	114386.1012	1.96	116699.4513	1.24	65055.01487	1.24	98182.62073	1.66	103876.7575	1.24	104479.7201	1.155	77425.21786	2.04	95879.16896				1.48	55834.6455	1.48	61186.05078	1.48	103644.6632	1.84	94420.76025							1.48
1.3	8371.331878	1.3	66312.69212			1.7	87414.91154	1.3	99017.96301	1.86	103850.9034	1.3	100872.8745	1.3	113146.8379	1.3	114637.9044	1.98	116468.8055	1.26	65090.96481	1.26	99236.47192	1.68	103949.4695	1.26	104436.3519	1.18	74277.55704	2.06	95491.22566				1.5	56301.57772	1.5	61565.80768			1.86	93910.56959							1.5
1.32	10110.33887	1.32	65678.84948			1.72	87469.18761	1.32	100598.6191	1.88	103648.7454	1.32	102404.9828			1.32	115037.6994	2	116232.5191	1.28	65283.72935	1.28	100180.2785			1.28	104566.9832	1.2	72167.61602	2.08	95111.35902				1.52	56812.42679	1.52	61991.54451			1.88	93431.71991							1.52
1.34	11925.34992	1.34	65207.17661			1.74	87548.19847	1.34	102249.4192	1.9	103484.732	1.34	104073.8457			1.34	115520.1046	2.02	115992.5675	1.3	65722.26155	1.3	100603.4475			1.3	104860.8817	1.22	70379.00777	2.1	94739.89826				1.54	57360.6524	1.54	62456.78677			1.9	92982.41151							1.54
1.36	13799.44353	1.36	64876.18697			1.76	87624.88289	1.36	103945.914	1.92	103358.578	1.36	105754.8236			1.36	116051.1892	2.04	115751.2771	1.32	66162.13254					1.32	105292.1273	1.24	68878.10877	2.12	94377.30428				1.56	57992.16861	1.56	62992.34869			1.92	92560.77885							1.56
1.38	15716.88337	1.38	64661.05797			1.78	87708.32713	1.38	105659.2205	1.94	103269.8225	1.38	107438.6767			1.38	116597.6151	2.06	115375.6903	1.34	66699.80142					1.34	105849.5928	1.26	67634.434	2.14	94023.97212				1.58	58598.0063	1.58	63518.64878			1.94	92165.02226							1.58
1.4	17666.91519	1.4	64616.46073			1.8	87795.65608	1.4	107153.667	1.96	103217.6534	1.4	109346.6572			1.4	117771.1238	2.08	115262.178	1.36	67316.87621					1.36	106503.7149	1.28	66620.72472	2.16	93680.36268				1.6	59225.81339	1.6	64069.24471			1.96	91793.23228							1.6
1.42	19689.96621	1.42	64694.74732			1.82	87883.92876	1.42	108797.6634	1.98	103201.0611	1.42	110365.129					2.1	115158.5201	1.38	67991.40944					1.38	107227.2787	1.3	65944.3479	2.18	93346.84908				1.62	59871.22235	1.62	64639.87867			1.98	91444.13598							1.62
1.44	21850.03523	1.44	64971.68037			1.84	87970.44565	1.44	110689.732	2	103218.663							2.12	115063.9705	1.4	68974.56786					1.4	107933.3066	1.32	65318.69166	2.2	93023.80442				1.64	60530.54599	1.64	65226.88543			2	91116.37262							1.64
1.48	25883.84669	1.48	65359.55783			1.86	88052.77057	1.48	114260.5398	2.02	103268.8349							2.14	114977.8487	1.42	69706.47176					1.42	108712.9462	1.34	64854.94183	2.22	92711.49206				1.66	61201.91879	1.66	65827.74104			2.02	90808.82286							1.66
1.5	27830.71808	1.5	65588.27231			1.88	88128.70878			2.04	103349.6454							2.16	114899.5621	1.44	70464.93208					1.44	109495.3073	1.36	64531.43627	2.24	92410.15344				1.68	61882.37784	1.68	66439.4826			2.04	90520.30155							1.68
1.52	29821.70386	1.52	65914.91636			1.9	88196.28501			2.06	103458.9876							2.18	114828.5401	1.46	71241.69658					1.46	110241.3893	1.38	64325.39351	2.26	92119.81049				1.7	62569.02608	1.7	67059.23497			2.06	90249.82105							1.7
1.54	31725.36069	1.54	66226.92145			1.92	88253.94099			2.08	103594.6229							2.2	114764.234	1.48	72030.13714					1.48	111167.2648	1.4	64475.68972	2.28	91840.61685				1.72	63259.38343	1.72	67684.51811			2.08	89996.19621							1.72
1.56	33602.68058	1.56	66573.71326			1.94	88300.53545			2.1	103754.159							2.22	114706.183	1.5	72823.18665					1.5	111616.6829	1.415	64457.51722	2.3	91572.48473				1.74	63951.29906	1.74	68313.07141			2.1	89758.48327							1.74
1.58	35448.37418	1.58	66953.31653			1.96	88335.21243			2.12	103935.2036							2.24	114653.9041	1.52	73684.03188							1.43	64487.16824	2.32	91315.43608				1.76	64642.84157	1.76	68942.89767			2.12	89535.76044							1.76
1.6	37265.57997	1.6	67352.10188			1.98	88357.59884			2.14	104135.3645							2.26	114606.9805	1.54	74464.83472							1.445	64560.0777	2.34	91069.31726				1.78	65332.29908	1.78	69572.21914			2.14	89327.08399							1.78
1.62	39050.08405	1.62	67781.85509			2	88367.62883			2.16	104352.2932							2.28	114565.0389	1.56	75237.51699							1.46	64672.07559	2.36	90833.93075				1.8	66018.13526	1.8	70199.34586			2.16	89131.64186							1.8
1.64	40782.9677	1.64	68220.91403			2.02	88365.63161			2.18	104583.7072							2.3	114527.6843	1.58	76003.50529							1.48	64880.59841	2.38	90609.07903				1.82	66698.90157	1.82	70822.74152			2.18	88948.60005							1.82
1.66	42488.76819	1.66	68676.0824			2.04	88352.17782			2.2	104827.4557							2.32	114494.5656	1.6	76746.27318							1.5	65139.09559	2.4	90394.52066				1.84	67373.30312	1.84	71440.97952			2.2	88777.19038							1.84
1.68	44155.26077	1.68	69142.90488			2.06	88328.1234			2.22	105081.4756							2.34	114465.3755	1.62	77495.60336							1.52	65481.19065	2.42	90189.97033				1.86	68040.1328	1.86	72052.69912			2.22	88616.7325							1.86
1.7	45781.52366	1.7	69618.87944			2.08	88294.456			2.24	105343.8794							2.36	114439.8067	1.64	78198.86582							1.54	65822.5395	2.44	89995.14273				1.88	68698.29323	1.88	72656.67128			2.24	88466.58993							1.88
1.72	47366.87649	1.72	70101.67967			2.1	88252.29493			2.26	105612.8455							2.38	114417.5739	1.66	78892.25193							1.56	66198.71896	2.46	89809.70864				1.9	69346.79678	1.9	73251.73276			2.26	88326.08229							1.9
1.74	48913.82126	1.74	70585.79674			2.12	88202.8473			2.28	105886.7279							2.4	114398.3918	1.68	79563.91004							1.58	66607.18314	2.48	89633.38275				1.92	69984.83139	1.92	73836.96178			2.28	88194.6609							1.92
1.76	50415.94932	1.76	71076.67363			2.14	88147.29828			2.3	106164.0121							2.42	114382.019	1.7	80212.3697							1.6	67035.50977	2.5	89465.76999				1.94	70611.87032	1.94	74411.76576			2.3	88071.77707							1.94
1.78	51876.15772	1.78	71568.5601			2.16	88086.78913			2.32	106443.2716							2.44	114368.236	1.72	80836.42378							1.62	67490.48061	2.52	89306.58507				1.96	71227.47463	1.96	74975.68379			2.32	87956.90407							1.96
1.8	53294.40259	1.8	72059.87594			2.18	88022.43918			2.34	106723.2553							2.46	114356.8233	1.74	81432.67042							1.64	67960.99026	2.54	89155.4768				1.98	71831.13952	1.98	75528.10136			2.34	87849.55904							1.98
1.82	54670.74975	1.82	72549.17262			2.2	87955.3019			2.36	107002.7782							2.48	114347.5615	1.76	82004.66512							1.66	68443.94412	2.56	89012.09405				2	72422.2724	2	76068.22835			2.36	87749.28109							2
1.84	56005.35285	1.84	73035.15522			2.22	87886.27714			2.38	107280.7647							2.5	114340.2969	1.78	82548.85239							1.68	68938.11313	2.58	88876.12953				2.02	73000.28071	2.02	76595.31855			2.38	87655.67518							2.02
1.86	57298.47524	1.86	73516.6386			2.24	87816.22085			2.4	107556.2931							2.52	114334.832	1.8	83064.2007							1.7	69440.86359	2.6	88747.25405				2.04	73564.65964	2.04	77108.66964			2.4	87568.25844							2.04
1.88	58550.49005	1.88	73992.56927			2.26	87745.85729			2.42	107828.4855							2.54	114330.9912	1.82	83549.74436							1.72	69949.82519	2.62	88625.13838				2.06	74114.97026	2.06	77607.66709			2.42	87486.70168							2.06
1.9	59761.77036	1.9	74462.02544			2.28	87675.77905			2.44	108096.5518							2.56	114328.6647	1.84	84004.60547							1.74	70459.24769	2.64	88509.49721				2.08	74650.83944	2.08	78091.76222			2.44	87410.60984							2.08
1.92	60932.84294	1.92	74924.08532			2.3	87606.57871			2.46	108359.8774							2.58	114327.6771	1.86	84428.05976							1.76	70974.59599	2.66	88400.00134				2.1	75171.95993	2.1	78560.47217			2.46	87339.6537							2.1
1.94	62064.1906	1.94	75378.04658			2.32	87538.65132			2.48	108617.782							2.6	114327.8966	1.88	84819.60245							1.78	71490.42715	2.68	88342.49272				2.12	75678.11225	2.12	79013.42385			2.48	87273.54795							2.12
1.96	63156.44985	1.96	75823.18496			2.34	87472.39194			2.5	108869.8486							2.62	114329.2573	1.9	85178.94821							1.8	72005.09508	2.7	88247.72359				2.14	76169.05498	2.14	79450.2661			2.5	87211.94143							2.14
1.98	64210.23519	1.98	76258.90789			2.36	87408.08588			2.52	109115.6382							2.64	114331.5837	1.92	85506.05315							1.82	72517.06348	2.72	88154.16157				2.16	76644.67839	2.16	79870.66969			2.52	87154.57077							2.16
2	65226.18311	2	76684.71056			2.38	87345.95262			2.54	109354.7997							2.66	114334.832	1.94	85801.18065							1.84	73025.03744	2.74	88064.98904				2.18	77104.82884	2.18	80274.41517			2.54	87101.1726							2.18
2.02	66205.03983	2.02	77100.13208			2.4	87286.16774			2.56	109587.0916									1.96	86064.90133							1.86	73527.76596	2.76	87982.11543				2.2	77549.46243	2.2	80661.32694			2.56	87051.5055							2.2
2.04	67147.48571	2.04	77504.75545			2.42	87228.84097			2.58	109812.3164									1.98	86298.13699							1.88	74024.19556	2.78	87894.30364				2.22	77978.55722	2.22	81031.27333			2.58	87005.30609							2.22
2.06	68054.31086	2.06	77898.29536			2.44	87174.08206			2.6	110030.3425									2	86502.07278							1.9	74629.87961	2.8	87841.84921				2.24	78392.13516	2.24	81384.18848			2.6	86962.37686							2.24
2.08	68926.28345	2.08	78280.44453			2.46	87121.91295			2.62	110241.1478									2.02	86678.2231							1.92	75092.04923	2.82	87775.45814				2.26	78790.21818	2.26	81720.07241			2.62	86922.52028							2.26
2.1	69764.14968	2.1	78651.00545			2.48	87072.33364			2.64	110444.7105									2.04	86828.29983							1.94	75546.05438	2.84	87704.21669				2.28	79172.91604	2.28	82038.94706			2.64	86885.51686							2.28
2.12	70568.76551	2.12	79009.84642			2.5	87025.34413			2.66	110641.0964									2.06	86954.23436							1.96	75991.19277	2.86	87625.5131				2.3	79540.36042	2.3	82340.988			2.66	86851.19103							2.3
2.14	71340.92105	2.14	79356.83576			2.52	86980.92247			2.68	110916.7126									2.08	87058.04584							1.98	76426.8718	2.88	87581.31091				2.32	79892.70494	2.32	82626.37082			2.68	86819.38916							2.32
2.16	72081.47224	2.16	79691.95153			2.54	86939.02477			2.7	111098.8765									2.1	87141.84124							2	76852.52084	2.9	87524.94983				2.34	80230.16909	2.34	82895.35889			2.7	86789.91372							2.34
2.18	72791.20921	2.18	80015.14982			2.56	86899.58518			2.72	111267.1038									2.12	87207.70557							2.02	77267.67899	2.92	87457.4175				2.36	80552.95038	2.36	83148.25947			2.75	86739.80218							2.36
2.2	73470.98788	2.2	80326.49649			2.58	86862.51592			2.74	111427.7153									2.14	87257.70188							2.04	77668.74687	2.94	87426.44963				2.38	80861.35609	2.38	83385.48957			2.8	86684.51653							2.38
2.22	74121.68618	2.22	80626.03542			2.6	86827.75114			2.76	111581.7865									2.16	87293.78351							2.06	78074.53346	2.96	87361.48515				2.4	81155.62763	2.4	83607.48813			2.85	86639.08529							2.4
2.24	74744.11614	2.24	80913.89831			2.62	86795.20306			2.78	111712.0886									2.18	87317.79403							2.08	78467.94168	2.98	87330.03444				2.42	81436.13812	2.42	83814.80383			2.9	86601.8624							2.42
2.26	75339.13373	2.26	81190.23878			2.64	86764.78388			2.8	111879.2404									2.2	87331.4673							2.1	78848.79596	3	87287.96116				2.44	81703.21676	2.44	84007.96343			2.95	86571.55296							2.44
2.28	75907.59489	2.28	81455.23241			2.66	86736.40581			2.82	112020.7576									2.22	87336.36158							2.12	79216.9207	3.02	87254.09623				2.46	81957.25861	2.46	84187.62534											2.46
2.3	76450.31168	2.3	81709.05478			2.68	86736.40581			2.84	112146.3191									2.24	87333.85957							2.14	79572.22813	3.04	87211.10116				2.48	82198.61483	2.48	84354.36019											2.48
2.32	76968.162	2.32	81951.94732			2.7	86714.43641			2.86	112264.8353									2.26	87325.25617							2.16	79914.67435	3.06	87176.00717				2.5	82427.72436	2.5	84508.89226											2.5
2.34	77461.95791	2.34	82184.1734			2.72	86690.09667			2.88	112390.5504									2.28	87311.64874							2.18	80244.2813	3.08	87142.95429				2.52	82645.02616	2.52	84651.90191											2.52
2.36	77932.5334	2.36	82405.97443			2.74	86667.09574			2.9	112504.6552									2.3	87294.00298							2.2	80561.09289	3.1	87111.76695				2.54	82850.95918	2.54	84784.04756											2.54
2.38	78380.70053	2.38	82617.63573			2.76	86645.89449			2.92	112601.5094									2.32	87273.19679							2.22	80865.1969	3.12	87083.49862				2.56	83045.94042	2.56	84906.0096											2.56
2.4	78807.24941	2.4	82819.44263			2.78	86617.60421			2.94	112711.6637									2.34	87249.93248							2.24	81156.7689	3.14	87057.13972				2.58	83230.45271	2.58	85018.49033											2.58
2.42	79213.01405	2.42	83011.70238			2.8	86619.4917			2.96	112799.1682									2.36	87224.84654							2.26	81435.98449	3.16	87028.58608				2.6	83404.93502	2.6	85122.14818											2.6
2.44	79598.76261	2.44	83194.74419			2.82	86606.9158			2.98	112912.1757									2.38	87198.48764							2.28	81703.04118	3.18	87004.24635				2.62	83569.82629	2.62	85217.57574											2.62
2.46	79965.26325	2.46	83368.85339			2.84	86587.16309			3	113002.3797									2.4	87171.27279							2.3	81958.1804	3.2	86981.06983				2.64	83725.58741	2.64	85305.45337											2.64
2.48	80313.28412	2.48	83534.35919			2.86	86561.24314			3.02	113083.8268									2.42	87143.61899							2.32	82201.68747	3.22	86958.99068				2.66	83872.65734	2.66	85386.30781											2.66
2.5	80643.57144	2.5	83691.56885			2.88	86559.61902			3.04	113170.629									2.44	87115.81156							2.34	82433.82576	3.24	86938.68928				2.68	84011.45308	2.68	85460.73165											2.68
2.52	80956.89338	2.52	83840.81157			2.9	86547.43818			3.06	113248.5863									2.46	87088.13581							2.36	82654.96836	3.26	86897.05495				2.7	84142.43552	2.7	85529.27357											2.7
2.54	81253.93031	2.54	83982.41659			2.92	86522.00108			3.08	113322.8346									2.48	87060.76733							2.38	82865.37866	3.28	86900.98355				2.75	84438.05683	2.75	85680.65251											2.75
2.56	81535.40648	2.56	84116.69115			2.94	86529.04621			3.1	113393.3737									2.5	87033.90364							2.4	83065.42976	3.3	86878.39961				2.8	84688.38956	2.8	85796.03031											2.8
2.58	81802.00228	2.58	84243.94252			2.96	86503.41158			3.12	113459.8526									2.52	87007.67642							2.42	83255.49476	3.32	86867.20641				2.85	84904.33062	2.85	85890.42634											2.85
2.6	82054.42002	2.6	84364.47797			2.98	86508.28392			3.14	113517.8817									2.54	86982.17347							2.44	83435.88094	3.34	86851.6676				2.9	85090.88403	2.9	85968.29593											2.9
2.62	82293.29617	2.62	84478.60476			3	86500.47062			3.16	113584.6019									2.56	86957.50453							2.46	83607.00528	3.36	86835.79959				2.95	85252.39539	2.95	86033.10678											2.95
2.64	82519.24527	2.64	84586.63016			3.02	86498.0564			3.18	113642.0385									2.58	86933.69153							2.48	83769.17507	3.38	86822.3458
2.66	82732.92574	2.66	84688.81753			3.04	86487.2363			3.2	113696.4901									2.6	86910.80033							2.5	83922.80729	3.4	86810.6917
2.68	82986.18846	2.68	84830.10797			3.06	86481.37633			3.22	113748.1764									2.62	86888.85287							2.52	84068.23116	3.42	86798.75228
2.7	83179.06273	2.7	84922.13367			3.08	86476.28452			3.24	113797.207									2.64	86867.84915							2.54	84205.81978	3.44	86784.44253
2.72	83358.21985	2.72	85007.04839			3.1	86471.60971			3.26	113815.5551									2.66	86847.78917							2.56	84335.92432	3.46	86773.86386
2.74	83526.88608	2.74	85086.47625			3.12	86468.60291			3.28	113887.7183									2.68	86847.78917							2.58	84458.89594	3.48	86768.37699
2.76	83686.07101	2.76	85161.38293			3.14	86466.5179			3.3	113913.353									2.7	86829.37526							2.6	84575.0858
2.78	83828.7295	2.78	85226.14988			3.16	86460.41651			3.32	113969.0776									2.72	86810.19318							2.62	84684.80115
2.8	83983.72246	2.8	85300.83709			3.18	86457.47555			3.34	114006.498									2.74	86790.72578							2.64	84788.37121
2.82	84121.92562	2.82	85368.34747			3.2	86454.84185			3.36	114035.6881									2.76	86778.58883							2.66	84886.10325
2.84	84244.06323	2.84	85423.94039			3.22	86452.53737			3.38	114075.6983									2.78	86753.08588							2.68	84996.27781
2.86	84358.27781	2.86	85478.45788			3.24	86450.54015			3.4	114107.3466									2.8	86746.54554							2.7	85078.33937
2.88	84475.58699	2.88	85533.19485			3.26	86416.03874			3.42	114137.4804									2.82	86736.09855							2.72	85155.19937
2.9	84581.61517	2.9	85583.257			3.28	86447.26998			3.44	114159.9107									2.84	86718.34306							2.74	85226.44083
2.92	84674.58461	2.92	85625.39613			3.3	86441.12469			3.46	114181.9899									2.86	86698.50255							2.76	85293.64395
2.94	84775.56487	2.94	85672.58317			3.32	86444.74602			3.48	114213.0675									2.88	86692.97179							2.78	85353.84583
2.96	84856.90216	2.96	85708.86232			3.34	86443.91202													2.9	86681.47132							2.8	85418.85421
2.98	84949.58628	2.98	85757.32231			3.36	86449.13551													2.92	86677.21352							2.82	85479.49504
3	85029.01414	3	85794.89636			3.38	86442.57322													2.94	86656.25369							2.84	85528.6793
3.02	85104.84261	3.02	85829.30998			3.4	86441.89285													2.96	86657.32912							2.86	85575.95413
3.04	85175.22812	3.04	85864.40397			3.42	86441.58558													2.98	86643.06327							2.88	85625.44565
3.06	85242.16787	3.06	85896.20584			3.44	86447.00661													3	86634.74518							2.9	85669.69173
3.08	85305.61798	3.08	85926.42749			3.46	86444.83381													3.02	86624.71519							2.92	85704.14924
3.1	85365.51259	3.1	85954.93724			3.48	86443.69254													3.04	86619.42585							2.94	85748.13195
3.12	85422.81741	3.12	85982.34962																	3.06	86613.19277							2.96	85775.91743
3.14	85474.81095	3.14	86004.93355																	3.08	86606.9597							2.98	85822.81916
3.16	85526.49721	3.16	86031.64361																	3.1	86601.09972							3	85855.6745
3.18	85574.49631	3.18	86054.53481																	3.12	86597.08334							3.02	85885.76447
3.2	85619.92755	3.2	86076.2189																	3.14	86590.87221							3.04	85916.57871
3.22	85662.96652	3.22	86096.78367																	3.16	86585.89013							3.06	85944.25445
3.24	85703.76685	3.24	86116.25107																	3.18	86582.09322							3.08	85970.6353
3.26	85734.62498	3.26	86125.38121																	3.2	86578.05489							3.1	85995.45788
3.28	85779.11248	3.28	86152.2449																	3.22	86573.88487							3.12	86019.27087
3.3	85808.45623	3.3	86163.46006																	3.24	86570.98781							3.14	86038.56269
3.32	85846.90818	3.32	86184.61741																	3.26	86555.31732							3.16	86062.02452
3.34	85878.2711	3.34	86199.60752																	3.28	86565.10589							3.18	86081.84308
3.36	85908.05381	3.36	86212.13952																	3.3	86556.10743							3.2	86100.58621
3.38	85936.49771	3.38	86227.19548																	3.32	86560.03603							3.22	86118.36365
3.4	85963.29556	3.4	86240.10059																	3.34	86557.86323							3.24	86135.13151
3.42	85988.9302	3.42	86252.30337																	3.36	86560.2994							3.26	86143.25207
3.44	86012.96266	3.44	86262.35531																	3.38	86553.60542							3.28	86166.09938
3.46	86034.91012	3.46	86271.26598																	3.4	86552.79336							3.3	86175.38315
3.48	86057.80133	3.48	86283.5785																	3.42	86551.41067							3.32	86193.88486
																				3.44	86556.08548							3.34	86206.74607
																				3.46	86551.76183							3.36	86215.94206
																				3.48	86549.08424							3.38	86230.22986
																												3.4	86241.33527
																												3.42	86251.73837
																												3.44	86259.02492
																												3.46	86267.05769
																												3.48	86277.74611
[truncated: 29 more columns]
