# Supplementary material for: Theoretical investigation of the A1Π–X1Σ+, B1Σ+–X1Σ+, C1Σ+–X1Σ+, and E1Π–X1Σ+ transitions of the CO molecule
Source: Phys Chem Chem Phys. 2024 Dec 27;27(5):2783–801. doi: 10.1039/d4cp03418j (PMC11736852; doi:10.1039/d4cp03418j)
Supplement: CP-027-D4CP03418J-s002 [file CP-027-D4CP03418J-s002.zip › duo_a-x.inp]

atoms C O
molecule CO

(Total number of states taken into account)
nstates 2
(Total angular momentum quantum  - a value or an interval)
jrot 0 - 110

(Defining the integration grid)
SolutionMethod Sinc
grid
  npoints 501  (odd)
  range  1,3.5
  type 0   (nsub)
end 

symmetry Cs(M)

DIAGONALIZER 
 SYEV
 enermax 110000.0
end

CONTRACTION
  vib
  vmax 39 23
END
(pot 2: A1pi sym3, pot 9: A1pi sym2, pot 7: a3pi sym3 , pot 10: a3pi sym2)
(potentials)

poten 1
name "X1Sigma+"
symmetry +
lambda 0
mult   1
type   grid
units angstrom cm-1
values
0.9533	17580.1997
0.9583	16716.81132
0.9633	15847.91069
0.9683	14978.18384
0.9733	14111.99335
0.9783	13253.37485
0.9833	12406.03696
0.9883	11573.36437
0.9933	10758.42364
0.9983	9963.971157
1.0033	9192.463113
1.0083	8446.066906
1.0133	7726.673818
1.0183	7035.912616
1.0233	6375.163809
1.0283	5745.574359
1.0333	5148.072619
1.0383	4583.383332
1.0433	4052.042539
1.0483	3554.41226
1.0533	3090.694842
1.0583	2660.946886
1.0633	2265.092677
1.0683	1902.937062
1.0733	1574.177728
1.0783	1278.416867
1.0833	1015.172176
1.0883	783.8872125
1.0933	583.9410897
1.0983	414.6575103
1.1033	275.3131604
1.1083	165.1454699
1.1133	83.35976278
1.1183	29.1358162
1.1233	1.633853999
1.1283	0
1.1333	23.37121822
1.1383	70.87976795
1.1433	141.6572018
1.1483	234.837935
1.1533	349.5624138
1.1583	484.979911
1.1633	640.2509738
1.1683	814.5495525
1.1733	1007.064832
1.1783	1217.002793
1.1833	1443.587521
1.1883	1686.062294
1.1933	1943.690458
1.1983	2215.756113
1.2033	2501.564637
1.2083	2800.443053
1.2133	3111.740255
1.2183	3434.827119
1.2233	3769.096502
1.2283	4113.963142
1.2333	4468.863481
1.2383	4833.255405
1.2433	5206.617927
1.2483	5588.450813
1.2533	5978.274155
1.2583	6375.627917
1.2633	6780.071435
1.2683	7191.182899
1.2733	7608.558809
1.2783	8031.813417
1.2833	8460.578156
1.2883	8894.501064
1.2933	9333.246198
1.2983	9776.493049
1.3033	10223.93596
1.3083	10675.28356
1.3133	11130.25817
1.3183	11588.59524
1.3233	12050.04281
1.3283	12514.36096
1.3333	12981.32127
1.3383	13450.7063
1.3433	13922.30908
1.3483	14395.93265
1.3533	14871.38952
1.3583	15348.50127
1.3633	15827.09808
1.3683	16307.01829
1.3733	16788.10799
1.3783	17270.22061
1.3833	17753.21657
1.3883	18236.96287
1.3933	18721.33277
1.3983	19206.20542
1.4033	19691.46555
1.4083	20177.00319
1.4133	20662.71332
1.4183	21148.49561
1.4233	21634.2542
1.4283	22119.89736
1.4333	22605.33732
1.4383	23090.49
1.4433	23575.27482
1.4483	24059.61447
1.4533	24543.43473
1.4583	25026.66428
1.4633	25509.23453
1.4683	25991.07946
1.4733	26472.13547
1.4783	26952.34122
1.4833	27431.6375
1.4883	27909.9671
1.4933	28387.27473
1.4983	28863.50683
1.5033	29338.61155
1.5083	29812.5386
1.5133	30285.23917
1.5183	30756.66586
1.5233	31226.7726
1.5283	31695.51456
1.5333	32162.8481
1.5383	32628.73071
1.5433	33093.12094
1.5483	33555.97836
1.5533	34017.26351
1.5583	34476.93787
1.5633	34934.96378
1.5683	35391.30445
1.5733	35845.9239
1.5783	36298.78695
1.5833	36749.85918
1.5883	37199.10691
1.5933	37646.49717
1.5983	38091.9977
1.6033	38535.57693
1.6083	38977.20395
1.6133	39416.84853
1.6183	39854.48105
1.6233	40290.07256
1.6283	40723.59475
1.6333	41155.0199
1.6383	41584.32095
1.6433	42011.47144
1.6483	42436.44552
1.6533	42859.21796
1.6583	43279.76415
1.6633	43698.06008
1.6683	44114.08235
1.6733	44527.80818
1.6783	44939.21542
1.6833	45348.28249
1.6883	45754.98848
1.6933	46159.31306
1.6983	46561.23653
1.7033	46960.73983
1.7083	47357.80451
1.7133	47752.41274
1.7183	48144.54733
1.7233	48534.19173
1.7283	48921.33
1.7333	49305.94686
1.7383	49688.02765
1.7433	50067.55835
1.7483	50444.52558
1.7533	50818.91661
1.7583	51190.71932
1.7633	51559.92227
1.7683	51926.51462
1.7733	52290.4862
1.7783	52651.82746
1.7833	53010.5295
1.7883	53366.58404
1.7933	53719.98345
1.7983	54070.72071
1.8033	54418.78945
1.8083	54764.18391
1.8133	55106.89896
1.8183	55446.93008
1.8233	55784.27337
1.8283	56118.92553
1.8333	56450.88387
1.8383	56780.14631
1.8433	57106.71133
1.8483	57430.57802
1.8533	57751.74605
1.8583	58070.21567
1.8633	58385.98767
1.8683	58699.06342
1.8733	59009.44485
1.8783	59317.1344
1.8833	59622.13508
1.8883	59924.45042
1.8933	60224.08446
1.8983	60521.04175
1.9033	60815.32735
1.9083	61106.9468
1.9133	61395.90615
1.9183	61682.21189
1.9233	61965.87099
1.9283	62246.89089
1.9333	62525.27943
1.9383	62801.04493
1.9433	63074.19611
1.9483	63344.74211
1.9533	63612.69247
1.9583	63878.05713
1.9633	64140.8464
1.9683	64401.07098
1.9733	64658.74193
1.9783	64913.87063
1.9833	65166.46885
1.9883	65416.54864
1.9933	65664.12242
1.9983	65909.20288
2.0033	66151.80303
2.0083	66391.93615
2.0133	66629.61582
2.0183	66864.85588
2.0233	67097.67041
2.0283	67328.07377
2.0333	67556.08054
2.0383	67781.70551
2.0433	68004.96372
2.0483	68225.8704
2.0533	68444.44099
2.0583	68660.69109
2.0633	68874.6365
2.0683	69086.29321
2.0733	69295.67733
2.0783	69502.80514
2.0833	69707.69308
2.0883	69910.35769
2.0933	70110.81565
2.0983	70309.08377
2.1033	70505.17894
2.1083	70699.11819
2.1133	70890.91859
2.1183	71080.59735
2.1233	71268.1717
2.1283	71453.65899
2.1333	71637.0766
2.1383	71818.44198
2.1433	71997.7726
2.1483	72175.08601
2.1533	72350.39976
2.1583	72523.73144
2.1633	72695.09867
2.1683	72864.51907
2.1733	73032.01026
2.1783	73197.58989
2.1833	73361.27557
2.1883	73523.08494
2.1933	73683.03558
2.1983	73841.1451
2.2033	73997.43105
2.2083	74151.91095
2.2133	74304.6023
2.2183	74455.52255
2.2233	74604.68911
2.2283	74752.11934
2.2333	74897.83054
2.2383	75041.83996
2.2433	75184.1648
2.2483	75324.82217
2.2533	75463.82913
2.2583	75601.20266
2.2633	75736.95966
2.2683	75871.11697
2.2733	76003.69132
2.2783	76134.69938
2.2833	76264.15772
2.2883	76392.08283
2.2933	76518.49108
2.2983	76643.39878
2.3033	76766.82211
2.3083	76888.77718
2.3133	77009.27998
2.3183	77128.34638
2.3233	77245.99218
2.3283	77362.23305
2.3333	77477.08455
2.3383	77590.56213
2.3433	77702.68112
2.3483	77813.45676
2.3533	77922.90415
2.3583	78031.03828
2.3633	78137.87402
2.3683	78243.42612
2.3733	78347.70922
2.3783	78450.73783
2.3833	78552.52633
2.3883	78653.08899
2.3933	78752.43996
2.3983	78850.59325
2.4033	78947.56276
2.4083	79043.36224
2.4133	79138.00535
2.4183	79231.50561
2.4233	79323.87639
2.4283	79415.13097
2.4333	79505.28249
2.4383	79594.34394
2.4433	79682.32823
2.4483	79769.24809
2.4533	79855.11617
2.4583	79939.94497
2.4633	80023.74687
2.4683	80106.53411
2.4733	80188.31882
2.4783	80269.113
2.4833	80348.92853
2.4883	80427.77715
2.4933	80505.67048
2.4983	80582.62003
2.5033	80658.63718
2.5083	80733.73316
2.5133	80807.91913
2.5183	80881.20607
2.5233	80953.60488
2.5283	81025.12633
2.5333	81095.78105
2.5383	81165.57957
2.5433	81234.5323
2.5483	81302.64952
2.5533	81369.94141
2.5583	81436.41801
2.5633	81502.08927
2.5683	81566.965
2.5733	81631.0549
2.5783	81694.36858
2.5833	81756.91551
2.5883	81818.70506
2.5933	81879.74648
2.5983	81940.04892
2.6033	81999.62142
2.6083	82058.47291
2.6133	82116.6122
2.6183	82174.048
2.6233	82230.78893
2.6283	82286.84348
2.6333	82342.22006
2.6383	82396.92695
2.6433	82450.97235
2.6483	82504.36435
2.6533	82557.11095
2.6583	82609.22003
2.6633	82660.69938
2.6683	82711.5567
2.6733	82761.79959
2.6783	82811.43555
2.6833	82860.47198
2.6883	82908.91622
2.6933	82956.77546
2.6983	83004.05686
2.7033	83050.76743
2.7083	83096.91414
2.7133	83142.50385
2.7183	83187.54331
2.7233	83232.03923
2.7283	83275.9982
2.7333	83319.42673
2.7383	83362.33125
2.7433	83404.71811
2.7483	83446.59357
2.7533	83487.96382
2.7583	83528.83495
2.7633	83569.21298
2.7683	83609.10387
2.7733	83648.51348
2.7783	83687.44759
2.7833	83725.91192
2.7883	83763.91211
2.7933	83801.45371
2.7983	83838.54222
2.8033	83875.18306
2.8083	83911.38157
2.8133	83947.14302
2.8183	83982.47263
2.8233	84017.37552
2.8283	84051.85677
2.8333	84085.92137
2.8383	84119.57426
2.8433	84152.82031
2.8483	84185.66432
2.8533	84218.11103
2.8583	84250.16511
2.8633	84281.83118
2.8683	84313.11379
2.8733	84344.01743
2.8783	84374.54653
2.8833	84404.70546
2.8883	84434.49853
2.8933	84463.92999
2.8983	84493.00405
2.9033	84521.72484
2.9083	84550.09645
2.9133	84578.1229
2.9183	84605.80818
2.9233	84633.1562
2.9283	84660.17083
2.9333	84686.85588
2.9383	84713.21514
2.9433	84739.25229
2.9483	84764.97102
2.9533	84790.37493
2.9583	84815.46759
2.9633	84840.25252
2.9683	84864.73318
2.9733	84888.913
2.9783	84912.79535
2.9833	84936.38357
2.9883	84959.68093
2.9933	84982.69068
2.9983	85005.41601
3.0033	85027.86008
3.0083	85050.026
3.0133	85071.91683
3.0183	85093.5356
3.0233	85114.88529
3.0283	85135.96886
3.0333	85156.78919
3.0383	85177.34917
3.0433	85197.65161
3.0483	85217.6993
3.0533	85237.49499
3.0583	85257.04139
3.0633	85276.34118
3.0683	85295.39699
3.0733	85314.21144
3.0783	85332.78708
3.0833	85351.12644
3.0883	85369.23203
3.0933	85387.10631
3.0983	85404.75171
3.1033	85422.17063
3.1083	85439.36542
3.1133	85456.33843
3.1183	85473.09195
3.1233	85489.62825
3.1283	85505.94957
3.1333	85522.05812
3.1383	85537.95607
3.1433	85553.64557
3.1483	85569.12875
3.1533	85584.40768
3.1583	85599.48443
3.1633	85614.36104
3.1683	85629.0395
3.1733	85643.5218
3.1783	85657.80989
3.1833	85671.90569
3.1883	85685.81109
3.1933	85699.52798
3.1983	85713.05819
3.2033	85726.40355
3.2083	85739.56586
3.2133	85752.54688
3.2183	85765.34836
3.2233	85777.97203
3.2283	85790.41959
3.2333	85802.69271
3.2383	85814.79305
3.2433	85826.72224
3.2483	85838.48188
3.2533	85850.07357
3.2583	85861.49888
3.2633	85872.75933
3.2683	85883.85646
3.2733	85894.79177
3.2783	85905.56674
3.2833	85916.18283
3.2883	85926.64148
3.2933	85936.94411
3.2983	85947.09213
3.3033	85957.08692
3.3083	85966.92984
3.3133	85976.62223
3.3183	85986.16543
3.3233	85995.56073
3.3283	86004.80944
3.3333	86013.91281
3.3383	86022.87212
3.3433	86031.68859
3.3483	86040.36345
3.3533	86048.8979
3.3583	86057.29312
3.3633	86065.5503
3.3683	86073.67058
3.3733	86081.65509
3.3783	86089.50498
3.3833	86097.22133
3.3883	86104.80526
3.3933	86112.25782
3.3983	86119.58009
3.4033	86126.7731
3.4083	86133.83791
3.4133	86140.77552
3.4183	86147.58693
3.4233	86154.27315
3.4283	86160.83514
3.4333	86167.27386
3.4383	86173.59028
3.4433	86179.78532
3.4483	86185.85991
3.4533	86191.81496
end
poten 2
name "A1Pi3"
lambda 1
mult   1
type   grid
units angstrom cm-1
values
0.9953	90663.11022
1.0003	88859.62859
1.0053	87272.69781
1.0103	85862.81567
1.0153	84598.03728
1.0203	83452.42889
1.0253	82404.88252
1.0303	81438.19902
1.0353	80538.37231
1.0403	79694.0247
1.0453	78895.95663
1.0503	78136.78336
1.0553	77410.63797
1.0603	76712.92562
1.0653	76040.11749
1.0703	75389.57603
1.0753	74759.40507
1.0803	74148.32024
1.0853	73555.53619
1.0903	72980.66792
1.0953	72423.64456
1.1003	71884.63396
1.1053	71363.97701
1.1103	70862.13092
1.1153	70379.62062
1.1203	69916.9976
1.1253	69474.80574
1.1303	69053.5534
1.1353	68653.69138
1.1403	68275.59603
1.1453	67919.55709
1.1503	67585.76965
1.1553	67274.32982
1.1603	66985.23339
1.1653	66718.37721
1.1703	66473.56271
1.1753	66250.5011
1.1803	66048.81998
1.1853	65868.0709
1.1903	65707.73757
1.1953	65567.24446
1.2003	65445.96556
1.2053	65343.23308
1.2103	65258.34588
1.2153	65190.57767
1.2203	65139.18459
1.2253	65103.41237
1.2303	65082.50287
1.2353	65075.7
1.2403	65082.255
1.2453	65101.43112
1.2503	65132.50765
1.2553	65174.78336
1.2603	65227.57939
1.2653	65290.24158
1.2703	65362.14235
1.2753	65442.68203
1.2803	65531.28993
1.2853	65627.42485
1.2903	65730.57544
1.2953	65840.26014
1.3003	65956.02691
1.3053	66077.45274
1.3103	66204.14299
1.3153	66335.73053
1.3203	66471.87475
1.3253	66612.26056
1.3303	66756.59716
1.3353	66904.61687
1.3403	67056.07385
1.3453	67210.74282
1.3503	67368.41776
1.3553	67528.91061
1.3603	67692.04995
1.3653	67857.67976
1.3703	68025.65815
1.3753	68195.85614
1.3803	68368.15648
1.3853	68542.45249
1.3903	68718.647
1.3953	68896.65126
1.4003	69076.38395
1.4053	69257.77025
1.4103	69440.7409
1.4153	69625.23142
1.4203	69811.18122
1.4253	69998.53298
1.4303	70187.23184
1.4353	70377.22488
1.4403	70568.46044
1.4453	70760.88766
1.4503	70954.45596
1.4553	71149.11462
1.4603	71344.81238
1.4653	71541.49714
1.4703	71739.1156
1.4753	71937.61308
1.4803	72136.93326
1.4853	72337.01804
1.4903	72537.80738
1.4953	72739.23924
1.5003	72941.2495
1.5053	73143.77191
1.5103	73346.73814
1.5153	73550.0778
1.5203	73753.71846
1.5253	73957.58578
1.5303	74161.60358
1.5353	74365.694
1.5403	74569.77761
1.5453	74773.77362
1.5503	74977.59997
1.5553	75181.17361
1.5603	75384.41064
1.5653	75587.22654
1.5703	75789.53636
1.5753	75991.25496
1.5803	76192.29719
1.5853	76392.57818
1.5903	76592.01347
1.5953	76790.51929
1.6003	76988.01274
1.6053	77184.41203
1.6103	77379.63663
1.6153	77573.60752
1.6203	77766.24733
1.6253	77957.48053
1.6303	78147.23362
1.6353	78335.43524
1.6403	78522.01636
1.6453	78706.91037
1.6503	78890.05322
1.6553	79071.38355
1.6603	79250.84273
1.6653	79428.37499
1.6703	79603.92747
1.6753	79777.45027
1.6803	79948.89653
1.6853	80118.2224
1.6903	80285.38714
1.6953	80450.35307
1.7003	80613.08558
1.7053	80773.55316
1.7103	80931.72731
1.7153	81087.58259
1.7203	81241.0965
1.7253	81392.24952
1.7303	81541.02496
1.7353	81687.409
1.7403	81831.39053
1.7453	81972.96115
1.7503	82112.11506
1.7553	82248.84896
1.7603	82383.16201
1.7653	82515.0557
1.7703	82644.53379
1.7753	82771.60218
1.7803	82896.26887
1.7853	83018.54378
1.7903	83138.43874
1.7953	83255.96735
1.8003	83371.14485
1.8053	83483.9881
1.8103	83594.51543
1.8153	83702.74653
1.8203	83808.70242
1.8253	83912.40529
1.8303	84013.87846
1.8353	84113.14625
1.8403	84210.23393
1.8453	84305.16761
1.8503	84397.97418
1.8553	84488.68121
1.8603	84577.31689
1.8653	84663.90995
1.8703	84748.48961
1.8753	84831.08546
1.8803	84911.72746
1.8853	84990.44583
1.8903	85067.27104
1.8953	85142.23369
1.9003	85215.36453
1.9053	85286.69435
1.9103	85356.25397
1.9153	85424.07418
1.9203	85490.18571
1.9253	85554.61918
1.9303	85617.40507
1.9353	85678.57369
1.9403	85738.15514
1.9453	85796.17931
1.9503	85852.67579
1.9553	85907.67392
1.9603	85961.20272
1.9653	86013.2909
1.9703	86063.96681
1.9753	86113.25845
1.9803	86161.19345
1.9853	86207.79905
1.9903	86253.10208
1.9953	86297.12899
2.0003	86339.90579
2.0053	86381.45808
2.0103	86421.81103
2.0153	86460.98938
2.0203	86499.01743
2.0253	86535.91904
2.0303	86571.71763
2.0353	86606.43619
2.0403	86640.09726
2.0453	86672.72293
2.0503	86704.33488
2.0553	86734.95434
2.0603	86764.60211
2.0653	86793.29856
2.0703	86821.06363
2.0753	86847.91685
2.0803	86873.87734
2.0853	86898.96381
2.0903	86923.19455
2.0953	86946.58747
2.1003	86969.16009
2.1053	86990.92954
2.1103	87011.91257
2.1153	87032.12557
2.1203	87051.58457
2.1253	87070.30523
2.1303	87088.30286
2.1353	87105.59246
2.1403	87122.18866
2.1453	87138.1058
2.1503	87153.35787
2.1553	87167.95858
2.1603	87181.92132
2.1653	87195.25919
2.1703	87207.98501
2.1753	87220.11131
2.1803	87231.65037
2.1853	87242.61419
2.1903	87253.01451
2.1953	87262.86284
2.2003	87272.17044
2.2053	87280.94834
2.2103	87289.20733
2.2153	87296.958
2.2203	87304.21073
2.2253	87310.97566
2.2303	87317.26278
2.2353	87323.08186
2.2403	87328.44248
2.2453	87333.35406
2.2503	87337.82584
2.2553	87341.86689
2.2603	87345.48611
2.2653	87348.69227
2.2703	87351.49397
2.2753	87353.89968
2.2803	87355.91773
2.2853	87357.5563
2.2903	87358.82347
2.2953	87359.72718
2.3003	87360.27525
2.3053	87360.47539
2.3103	87360.33521
2.3153	87359.86221
2.3203	87359.0638
2.3253	87357.94726
2.3303	87356.51982
2.3353	87354.7886
2.3403	87352.76065
2.3453	87350.44291
2.3503	87347.84228
2.3553	87344.96555
2.3603	87341.81948
2.3653	87338.41072
2.3703	87334.74588
2.3753	87330.83151
2.3803	87326.67408
2.3853	87322.28001
2.3903	87317.65568
2.3953	87312.80741
2.4003	87307.74145
2.4053	87302.46403
2.4103	87296.9813
2.4153	87291.2994
2.4203	87285.42441
2.4253	87279.36235
2.4303	87273.11922
2.4353	87266.70099
2.4403	87260.11355
2.4453	87253.36279
2.4503	87246.45455
2.4553	87239.39463
2.4603	87232.1888
2.4653	87224.84279
2.4703	87217.36228
2.4753	87209.75295
2.4803	87202.02042
2.4853	87194.17028
2.4903	87186.20809
2.4953	87178.13936
2.5003	87169.96959
2.5053	87161.70423
2.5103	87153.34869
2.5153	87144.90836
2.5203	87136.38857
2.5253	87127.79465
2.5303	87119.13185
2.5353	87110.40541
2.5403	87101.62052
2.5453	87092.78234
2.5503	87083.89598
2.5553	87074.9665
2.5603	87065.99895
2.5653	87056.9983
2.5703	87047.9695
2.5753	87038.91744
2.5803	87029.84696
2.5853	87020.76288
2.5903	87011.66994
2.5953	87002.57284
2.6003	86993.47623
2.6053	86984.3847
2.6103	86975.3028
2.6153	86966.23502
2.6203	86957.18577
2.6253	86948.15944
2.6303	86939.16033
2.6353	86930.19269
2.6403	86921.26071
2.6453	86912.36851
2.6503	86903.52015
2.6553	86894.71962
2.6603	86885.97085
2.6653	86877.27768
2.6703	86868.6439
2.6753	86860.07323
2.6803	86851.5693
2.6853	86843.13567
2.6903	86834.77584
2.6953	86826.49321
2.7003	86818.29112
2.7053	86810.17283
2.7103	86802.1415
2.7153	86794.20024
2.7203	86786.35204
2.7253	86778.59984
2.7303	86770.94649
2.7353	86763.39474
2.7403	86755.94725
2.7453	86748.60662
2.7503	86741.37535
2.7553	86734.25584
2.7603	86727.25042
2.7653	86720.3613
2.7703	86713.59065
2.7753	86706.94049
2.7803	86700.4128
2.7853	86694.00944
2.7903	86687.73218
2.7953	86681.58272
2.8003	86675.56263
2.8053	86669.67341
2.8103	86663.91649
2.8153	86658.29315
2.8203	86652.80463
2.8253	86647.45206
2.8303	86642.23646
2.8353	86637.15877
2.8403	86632.21986
2.8453	86627.42048
2.8503	86622.76128
2.8553	86618.24286
2.8603	86613.86568
2.8653	86609.63016
2.8703	86605.53658
2.8753	86601.58516
2.8803	86597.77603
2.8853	86594.10923
2.8903	86590.58471
2.8953	86587.20233
2.9003	86583.96187
2.9053	86580.86302
2.9103	86577.9054
2.9153	86575.08853
2.9203	86572.41185
2.9253	86569.87474
2.9303	86567.47647
2.9353	86565.21624
2.9403	86563.0932
2.9453	86561.10638
2.9503	86559.25476
2.9553	86557.53726
2.9603	86555.95268
2.9653	86554.4998
2.9703	86553.1773
2.9753	86551.9838
2.9803	86550.91785
2.9853	86549.97794
2.9903	86549.16247
2.9953	86548.46982
3.0003	86547.89828
3.0053	86547.44607
3.0103	86547.11138
3.0153	86546.89232
3.0203	86546.78696
3.0253	86546.79329
3.0303	86546.90928
3.0353	86547.13282
3.0403	86547.46176
3.0453	86547.89392
3.0503	86548.42703
3.0553	86549.05881
3.0603	86549.78693
3.0653	86550.609
3.0703	86551.52261
3.0753	86552.5253
3.0803	86553.61456
3.0853	86554.78786
3.0903	86556.04263
3.0953	86557.37626
3.1003	86558.78612
3.1053	86560.26952
3.1103	86561.82378
3.1153	86563.44615
3.1203	86565.13389
3.1253	86566.88421
3.1303	86568.69429
3.1353	86570.56131
3.1403	86572.4824
3.1453	86574.4547
3.1503	86576.4753
3.1553	86578.54129
3.1603	86580.64973
3.1653	86582.79767
3.1703	86584.98214
3.1753	86587.20016
3.1803	86589.44874
3.1853	86591.72487
3.1903	86594.02552
3.1953	86596.34767
3.2003	86598.68827
3.2053	86601.04427
3.2103	86603.41262
3.2153	86605.79025
3.2203	86608.17409
3.2253	86610.56105
3.2303	86612.94806
3.2353	86615.33203
3.2403	86617.70986
3.2453	86620.07845
3.2503	86622.43472
3.2553	86624.77555
3.2603	86627.09785
3.2653	86629.39851
3.2703	86631.67443
3.2753	86633.92251
3.2803	86636.13963
3.2853	86638.32269
3.2903	86640.46859
3.2953	86642.57423
3.3003	86644.6365
3.3053	86646.65231
3.3103	86648.61855
3.3153	86650.53212
3.3203	86652.38993
3.3253	86654.18888
3.3303	86655.92589
3.3353	86657.59786
3.3403	86659.20169
3.3453	86660.73431
3.3503	86662.19263
3.3553	86663.57356
3.3603	86664.87402
3.3653	86666.09093
3.3703	86667.2212
3.3753	86668.26176
3.3803	86669.20953
3.3853	86670.06142
3.3903	86670.81435
3.3953	86671.46524
3.4003	86672.01102
3.4053	86672.44859
3.4103	86672.77488
3.4153	86672.98678
3.4203	86673.08122
3.4253	86673.05509
3.4303	86672.9053
3.4353	86672.62874
3.4403	86672.2223
3.4453	86671.68288
3.4503	86671.00733
3.4553	86670.19255
3.4603	86669.23538
3.4653	86668.13268
3.4703	86666.8813
3.4753	86665.47807
3.4803	86663.91981
3.4853	86662.20332
3.4903	86660.32541
3.4953	86658.28285
end 

(non-diagonal dipoles)
dipole  1 2
name "<X1Sigma+|dmy|A1Pi>"
spin   0 0
lambda  0  1
type   grid
factor   1   (0, 1 or i)
units angstrom  ea0 
<x|lz|y> 0  -i
values
1	1.045795866
1.002352352	1.04643515
1.004704705	1.046919465
1.007057057	1.047251754
1.009409409	1.047434925
1.011761762	1.04747185
1.014114114	1.047365368
1.016466466	1.047118285
1.018818819	1.04673337
1.021171171	1.046213363
1.023523524	1.045560967
1.025875876	1.044778854
1.028228228	1.043869663
1.030580581	1.042836001
1.032932933	1.041680442
1.035285285	1.04040553
1.037637638	1.039013775
1.03998999	1.037507658
1.042342342	1.035889627
1.044694695	1.034162101
1.047047047	1.032327468
1.049399399	1.030388084
1.051751752	1.028346277
1.054104104	1.026204346
1.056456456	1.023964558
1.058808809	1.021629152
1.061161161	1.019200338
1.063513514	1.016680299
1.065865866	1.014071185
1.068218218	1.011375123
1.070570571	1.008594208
1.072922923	1.00573051
1.075275275	1.002786069
1.077627628	0.9997629
1.07997998	0.996662991
1.082332332	0.9934883
1.084684685	0.990240762
1.087037037	0.986922284
1.089389389	0.983534748
1.091741742	0.980080008
1.094094094	0.976559895
1.096446446	0.972976214
1.098798799	0.969330743
1.101151151	0.965625236
1.103503504	0.961861425
1.105855856	0.958041012
1.108208208	0.954165681
1.110560561	0.950237086
1.112912913	0.946256862
1.115265265	0.942226619
1.117617618	0.938147941
1.11996997	0.934022392
1.122322322	0.929851512
1.124674675	0.925636819
1.127027027	0.921379807
1.129379379	0.917081949
1.131731732	0.912744694
1.134084084	0.908369472
1.136436436	0.90395769
1.138788789	0.899510733
1.141141141	0.895029965
1.143493493	0.890516728
1.145845846	0.885972347
1.148198198	0.881398121
1.150550551	0.876795333
1.152902903	0.872165243
1.155255255	0.867509092
1.157607608	0.862828101
1.15995996	0.858123472
1.162312312	0.853396386
1.164664665	0.848648007
1.167017017	0.843879478
1.169369369	0.839091923
1.171721722	0.83428645
1.174074074	0.829464145
1.176426426	0.824626077
1.178778779	0.819773299
1.181131131	0.814906843
1.183483483	0.810027725
1.185835836	0.805136942
1.188188188	0.800235476
1.190540541	0.79532429
1.192892893	0.790404329
1.195245245	0.785476524
1.197597598	0.780541788
1.19994995	0.775601016
1.202302302	0.770655089
1.204654655	0.765704871
1.207007007	0.76075121
1.209359359	0.755794937
1.211711712	0.75083687
1.214064064	0.74587781
1.216416416	0.740918542
1.218768769	0.735959837
1.221121121	0.73100245
1.223473473	0.726047124
1.225825826	0.721094584
1.228178178	0.716145542
1.230530531	0.711200695
1.232882883	0.706260728
1.235235235	0.70132631
1.237587588	0.696398096
1.23993994	0.691476728
1.242292292	0.686562835
1.244644645	0.681657032
1.246996997	0.676759922
1.249349349	0.671872092
1.251701702	0.66699412
1.254054054	0.662126569
1.256406406	0.657269988
1.258758759	0.652424917
1.261111111	0.647591882
1.263463463	0.642771397
1.265815816	0.637963963
1.268168168	0.633170071
1.270520521	0.628390198
1.272872873	0.623624813
1.275225225	0.618874369
1.277577578	0.614139312
1.27992993	0.609420074
1.282282282	0.604717077
1.284634635	0.600030733
1.286986987	0.595361441
1.289339339	0.590709591
1.291691692	0.586075564
1.294044044	0.581459727
1.296396396	0.576862439
1.298748749	0.572284051
1.301101101	0.567724899
1.303453453	0.563185314
1.305805806	0.558665614
1.308158158	0.55416611
1.310510511	0.549687101
1.312862863	0.54522888
1.315215215	0.540791728
1.317567568	0.536375917
1.31991992	0.531981713
1.322272272	0.52760937
1.324624625	0.523259134
1.326976977	0.518931244
1.329329329	0.514625929
1.331681682	0.510343411
1.334034034	0.506083903
1.336386386	0.501847608
1.338738739	0.497634726
1.341091091	0.493445444
1.343443443	0.489279944
1.345795796	0.485138399
1.348148148	0.481020977
1.350500501	0.476927836
1.352852853	0.472859127
1.355205205	0.468814995
1.357557558	0.464795577
1.35990991	0.460801004
1.362262262	0.456831398
1.364614615	0.452886877
1.366966967	0.448967551
1.369319319	0.445073523
1.371671672	0.44120489
1.374024024	0.437361744
1.376376376	0.433544167
1.378728729	0.42975224
1.381081081	0.425986033
1.383433433	0.422245614
1.385785786	0.418531042
1.388138138	0.414842373
1.39049049	0.411179656
1.392842843	0.407542933
1.395195195	0.403932244
1.397547548	0.40034762
1.3998999	0.39678909
1.402252252	0.393256675
1.404604605	0.389750392
1.406956957	0.386270254
1.409309309	0.382816268
1.411661662	0.379388435
1.414014014	0.375986754
1.416366366	0.372611217
1.418718719	0.369261813
1.421071071	0.365938526
1.423423423	0.362641335
1.425775776	0.359370215
1.428128128	0.356125137
1.43048048	0.352906069
1.432832833	0.349712971
1.435185185	0.346545804
1.437537538	0.343404522
1.43988989	0.340289076
1.442242242	0.337199412
1.444594595	0.334135476
1.446946947	0.331097206
1.449299299	0.328084538
1.451651652	0.325097406
1.454004004	0.32213574
1.456356356	0.319199465
1.458708709	0.316288504
1.461061061	0.313402777
1.463413413	0.310542202
1.465765766	0.307706691
1.468118118	0.304896156
1.47047047	0.302110504
1.472822823	0.299349641
1.475175175	0.296613468
1.477527528	0.293901886
1.47987988	0.291214791
1.482232232	0.288552079
1.484584585	0.28591364
1.486936937	0.283299365
1.489289289	0.280709141
1.491641642	0.278142853
1.493993994	0.275600383
1.496346346	0.273081613
1.498698699	0.27058642
1.501051051	0.268114682
1.503403403	0.265666271
1.505755756	0.263241062
1.508108108	0.260838925
1.51046046	0.258459728
1.512812813	0.256103339
1.515165165	0.253769622
1.517517518	0.251458442
1.51986987	0.249169661
1.522222222	0.246903139
1.524574575	0.244658736
1.526926927	0.242436309
1.529279279	0.240235715
1.531631632	0.238056807
1.533983984	0.235899442
1.536336336	0.233763469
1.538688689	0.231648742
1.541041041	0.22955511
1.543393393	0.227482422
1.545745746	0.225430526
1.548098098	0.223399269
1.55045045	0.221388498
1.552802803	0.219398058
1.555155155	0.217427793
1.557507508	0.215477547
1.55985986	0.213547162
1.562212212	0.211636482
1.564564565	0.209745346
1.566916917	0.207873596
1.569269269	0.206021073
1.571621622	0.204187616
1.573973974	0.202373064
1.576326326	0.200577256
1.578678679	0.19880003
1.581031031	0.197041225
1.583383383	0.195300677
1.585735736	0.193578224
1.588088088	0.191873703
1.59044044	0.190186951
1.592792793	0.188517804
1.595145145	0.186866099
1.597497497	0.185231673
1.59984985	0.18361436
1.602202202	0.182013997
1.604554555	0.180430421
1.606906907	0.178863468
1.609259259	0.177312973
1.611611612	0.175778773
1.613963964	0.174260704
1.616316316	0.172758602
1.618668669	0.171272305
1.621021021	0.169801649
1.623373373	0.168346471
1.625725726	0.166906608
1.628078078	0.165481898
1.63043043	0.164072178
1.632782783	0.162677288
1.635135135	0.161297065
1.637487487	0.159931348
1.63983984	0.158579977
1.642192192	0.157242792
1.644544545	0.155919633
1.646896897	0.15461034
1.649249249	0.153314756
1.651601602	0.152032721
1.653953954	0.150764079
1.656306306	0.149508671
1.658658659	0.148266343
1.661011011	0.147036937
1.663363363	0.145820299
1.665715716	0.144616275
1.668068068	0.143424711
1.67042042	0.142245453
1.672772773	0.141078349
1.675125125	0.139923248
1.677477477	0.138779999
1.67982983	0.137648452
1.682182182	0.136528457
1.684534535	0.135419867
1.686886887	0.134322534
1.689239239	0.133236312
1.691591592	0.132161053
1.693943944	0.131096614
1.696296296	0.130042851
1.698648649	0.12899962
1.701001001	0.12796678
1.703353353	0.126944189
1.705705706	0.125931707
1.708058058	0.124929195
1.71041041	0.123936514
1.712762763	0.122953528
1.715115115	0.1219801
1.717467467	0.121016095
1.71981982	0.120061379
1.722172172	0.119115819
1.724524525	0.118179282
1.726876877	0.117251639
1.729229229	0.116332759
1.731581582	0.115422514
1.733933934	0.114520775
1.736286286	0.113627416
1.738638639	0.112742313
1.740990991	0.11186534
1.743343343	0.110996375
1.745695696	0.110135296
1.748048048	0.109281981
1.7504004	0.108436312
1.752752753	0.10759817
1.755105105	0.106767437
1.757457457	0.105943998
1.75980981	0.105127738
1.762162162	0.104318543
1.764514515	0.1035163
1.766866867	0.102720899
1.769219219	0.101932229
1.771571572	0.101150182
1.773923924	0.100374649
1.776276276	0.099605525
1.778628629	0.098842704
1.780980981	0.098086083
1.783333333	0.097335559
1.785685686	0.096591031
1.788038038	0.095852397
1.79039039	0.09511956
1.792742743	0.094392422
1.795095095	0.093670886
1.797447447	0.092954858
1.7997998	0.092244242
1.802152152	0.091538948
1.804504505	0.090838882
1.806856857	0.090143956
1.809209209	0.08945408
1.811561562	0.088769166
1.813913914	0.088089129
1.816266266	0.087413883
1.818618619	0.086743345
1.820970971	0.086077431
1.823323323	0.085416061
1.825675676	0.084759154
1.828028028	0.084106631
1.83038038	0.083458416
1.832732733	0.082814431
1.835085085	0.082174602
1.837437437	0.081538854
1.83978979	0.080907116
1.842142142	0.080279316
1.844494494	0.079655383
1.846846847	0.079035249
1.849199199	0.078418846
1.851551552	0.077806108
1.853903904	0.077196969
1.856256256	0.076591366
1.858608609	0.075989236
1.860960961	0.075390516
1.863313313	0.074795148
1.865665666	0.074203071
1.868018018	0.073614228
1.87037037	0.073028561
1.872722723	0.072446016
1.875075075	0.071866538
1.877427427	0.071290073
1.87977978	0.07071657
1.882132132	0.070145977
1.884484484	0.069578246
1.886836837	0.069013326
1.889189189	0.068451171
1.891541542	0.067891734
1.893893894	0.067334971
1.896246246	0.066780836
1.898598599	0.066229288
1.900950951	0.065680284
1.903303303	0.065133783
1.905655656	0.064589746
1.908008008	0.064048134
1.91036036	0.06350891
1.912712713	0.062972037
1.915065065	0.06243748
1.917417417	0.061905204
1.91976977	0.061375176
1.922122122	0.060847365
1.924474474	0.060321738
1.926826827	0.059798265
1.929179179	0.059276918
1.931531532	0.058757668
1.933883884	0.058240488
1.936236236	0.057725352
1.938588589	0.057212234
1.940940941	0.05670111
1.943293293	0.056191957
1.945645646	0.055684753
1.947997998	0.055179475
1.95035035	0.054676105
1.952702703	0.054174621
1.955055055	0.053675005
1.957407407	0.05317724
1.95975976	0.052681309
1.962112112	0.052187195
1.964464464	0.051694884
1.966816817	0.05120436
1.969169169	0.050715612
1.971521522	0.050228626
1.973873874	0.049743389
1.976226226	0.049259893
1.978578579	0.048778125
1.980930931	0.048298078
1.983283283	0.047819741
1.985635636	0.047343108
1.987987988	0.046868172
1.99034034	0.046394925
1.992692693	0.045923364
1.995045045	0.045453482
1.997397397	0.044985275
1.99974975	0.044518741
2.002102102	0.044053877
2.004454454	0.04359068
2.006806807	0.04312915
2.009159159	0.042669285
2.011511512	0.042211085
2.013863864	0.041754552
2.016216216	0.041299686
2.018568569	0.04084649
2.020920921	0.040394965
2.023273273	0.039945116
2.025625626	0.039496945
2.027977978	0.039050457
2.03033033	0.038605656
2.032682683	0.038162548
2.035035035	0.03772114
2.037387387	0.037281436
2.03973974	0.036843445
2.042092092	0.036407173
2.044444444	0.035972629
2.046796797	0.035539821
2.049149149	0.035108758
2.051501502	0.034679449
2.053853854	0.034251904
2.056206206	0.033826133
2.058558559	0.033402147
2.060910911	0.032979958
2.063263263	0.032559575
2.065615616	0.032141012
2.067967968	0.03172428
2.07032032	0.031309393
2.072672673	0.030896362
2.075025025	0.030485202
2.077377377	0.030075926
2.07972973	0.029668548
2.082082082	0.029263082
2.084434434	0.028859543
2.086786787	0.028457945
2.089139139	0.028058304
2.091491491	0.027660636
2.093843844	0.027264955
2.096196196	0.026871278
2.098548549	0.02647962
2.100900901	0.026089999
2.103253253	0.025702431
2.105605606	0.025316932
2.107957958	0.024933519
2.11031031	0.02455221
2.112662663	0.024173022
2.115015015	0.023795972
2.117367367	0.023421077
2.11971972	0.023048357
2.122072072	0.022677827
2.124424424	0.022309507
2.126776777	0.021943415
2.129129129	0.021579568
2.131481481	0.021217984
2.133833834	0.020858683
2.136186186	0.020501682
2.138538539	0.020147
2.140890891	0.019794655
2.143243243	0.019444666
2.145595596	0.019097051
2.147947948	0.018751829
2.1503003	0.018409018
2.152652653	0.018068636
2.155005005	0.017730703
2.157357357	0.017395236
2.15970971	0.017062255
2.162062062	0.016731777
2.164414414	0.01640382
2.166766767	0.016078403
2.169119119	0.015755545
2.171471471	0.015435262
2.173823824	0.015117573
2.176176176	0.014802497
2.178528529	0.014490049
2.180880881	0.01418025
2.183233233	0.013873114
2.185585586	0.013568661
2.187937938	0.013266907
2.19029029	0.01296787
2.192642643	0.012671565
2.194994995	0.012378011
2.197347347	0.012087223
2.1996997	0.011799217
2.202052052	0.01151401
2.204404404	0.011231618
2.206756757	0.010952057
2.209109109	0.010675341
2.211461461	0.010401486
2.213813814	0.010130508
2.216166166	0.00986242
2.218518519	0.009597237
2.220870871	0.009334974
2.223223223	0.009075645
2.225575576	0.008819263
2.227927928	0.008565841
2.23028028	0.008315393
2.232632633	0.008067932
2.234984985	0.00782347
2.237337337	0.007582019
2.23968969	0.007343591
2.242042042	0.007108198
2.244394394	0.00687585
2.246746747	0.00664656
2.249099099	0.006420336
2.251451451	0.006197191
2.253803804	0.005977132
2.256156156	0.005760171
2.258508509	0.005546316
2.260860861	0.005335575
2.263213213	0.005127957
2.265565566	0.004923471
2.267917918	0.004722123
2.27027027	0.004523922
2.272622623	0.004328873
2.274974975	0.004136983
2.277327327	0.003948258
2.27967968	0.003762704
2.282032032	0.003580326
2.284384384	0.003401129
2.286736737	0.003225117
2.289089089	0.003052294
2.291441441	0.002882663
2.293793794	0.002716228
2.296146146	0.002552991
2.298498498	0.002392954
2.300850851	0.00223612
2.303203203	0.002082488
2.305555556	0.001932061
2.307907908	0.001784837
2.31026026	0.001640819
2.312612613	0.001500004
2.314964965	0.001362391
2.317317317	0.00122798
2.31966967	0.001096769
2.322022022	9.69E-04
2.324374374	8.44E-04
2.326726727	7.22E-04
2.329079079	6.04E-04
2.331431431	4.89E-04
2.333783784	3.77E-04
2.336136136	2.68E-04
2.338488488	1.62E-04
2.340840841	5.93E-05
2.343193193	-4.02E-05
2.345545546	-1.36E-04
2.347897898	-2.30E-04
2.35025025	-3.20E-04
2.352602603	-4.07E-04
2.354954955	-4.90E-04
2.357307307	-5.71E-04
2.35965966	-6.49E-04
2.362012012	-7.23E-04
2.364364364	-7.95E-04
2.366716717	-8.63E-04
2.369069069	-9.28E-04
2.371421421	-9.91E-04
2.373773774	-0.001049792
2.376126126	-0.001106061
2.378478478	-0.001159338
2.380830831	-0.001209637
2.383183183	-0.001256972
2.385535536	-0.001301359
2.387887888	-0.001342814
2.39024024	-0.001381355
2.392592593	-0.001416997
2.394944945	-0.001449758
2.397297297	-0.001479657
2.39964965	-0.001506712
2.402002002	-0.001530942
2.404354354	-0.001552365
2.406706707	-0.001571003
2.409059059	-0.001586875
2.411411411	-0.001600002
2.413763764	-0.001610406
2.416116116	-0.001618108
2.418468468	-0.00162313
2.420820821	-0.001625495
2.423173173	-0.001625227
2.425525526	-0.001622347
2.427877878	-0.001616882
2.43023023	-0.001608854
2.432582583	-0.001598289
2.434934935	-0.001585212
2.437287287	-0.001569649
2.43963964	-0.001551626
2.441991992	-0.001531169
2.444344344	-0.001508306
2.446696697	-0.001483063
2.449049049	-0.001455469
2.451401401	-0.001425552
2.453753754	-0.001393339
2.456106106	-0.001358861
2.458458458	-0.001322147
2.460810811	-0.001283226
2.463163163	-0.001242128
2.465515516	-0.001198884
2.467867868	-0.001153525
2.47022022	-0.001106082
2.472572573	-0.001056586
2.474924925	-0.00100507
2.477277277	-9.52E-04
2.47962963	-8.96E-04
2.481981982	-8.39E-04
2.484334334	-7.79E-04
2.486686687	-7.18E-04
2.489039039	-6.55E-04
2.491391391	-5.91E-04
2.493743744	-5.24E-04
2.496096096	-4.56E-04
2.498448448	-3.86E-04
2.500800801	-3.14E-04
2.503153153	-2.41E-04
2.505505506	-1.67E-04
2.507857858	-9.03E-05
2.51021021	-1.25E-05
2.512562563	6.67E-05
2.514914915	1.47E-04
2.517267267	2.29E-04
2.51961962	3.13E-04
2.521971972	3.98E-04
2.524324324	4.84E-04
2.526676677	5.71E-04
2.529029029	6.59E-04
2.531381381	7.49E-04
2.533733734	8.40E-04
2.536086086	9.32E-04
2.538438438	0.001024651
2.540790791	0.001118585
2.543143143	0.001213492
2.545495495	0.001309334
2.547847848	0.001406071
2.5502002	0.001503665
2.552552553	0.001602076
2.554904905	0.001701263
2.557257257	0.001801188
2.55960961	0.001901811
2.561961962	0.002003092
2.564314314	0.002104991
2.566666667	0.002207469
2.569019019	0.002310484
2.571371371	0.002413998
2.573723724	0.002517971
2.576076076	0.002622361
2.578428428	0.00272713
2.580780781	0.002832238
2.583133133	0.002937644
2.585485485	0.003043309
2.587837838	0.003149192
2.59019019	0.003255254
2.592542543	0.003361456
2.594894895	0.003467756
2.597247247	0.003574116
2.5995996	0.003680496
2.601951952	0.003786857
2.604304304	0.00389316
2.606656657	0.003999364
2.609009009	0.004105431
2.611361361	0.004211322
2.613713714	0.004316999
2.616066066	0.004422422
2.618418418	0.004527552
2.620770771	0.004632353
2.623123123	0.004736785
2.625475475	0.004840811
2.627827828	0.004944392
2.63018018	0.005047492
2.632532533	0.005150074
2.634884885	0.005252099
2.637237237	0.005353531
2.63958959	0.005454334
2.641941942	0.005554472
2.644294294	0.005653908
2.646646647	0.005752607
2.648998999	0.005850534
2.651351351	0.005947652
2.653703704	0.006043929
2.656056056	0.006139328
2.658408408	0.006233816
2.660760761	0.00632736
2.663113113	0.006419926
2.665465465	0.006511481
2.667817818	0.006601991
2.67017017	0.006691426
2.672522523	0.006779753
2.674874875	0.006866941
2.677227227	0.006952959
2.67957958	0.007037776
2.681931932	0.007121362
2.684284284	0.007203688
2.686636637	0.007284723
2.688988989	0.00736444
2.691341341	0.007442811
2.693693694	0.007519806
2.696046046	0.0075954
2.698398398	0.007669565
2.700750751	0.007742275
2.703103103	0.007813505
2.705455455	0.007883229
2.707807808	0.007951422
2.71016016	0.008018061
2.712512513	0.008083121
2.714864865	0.008146581
2.717217217	0.008208417
2.71956957	0.008268607
2.721921922	0.008327132
2.724274274	0.008383969
2.726626627	0.0084391
2.728978979	0.008492504
2.731331331	0.008544163
2.733683684	0.008594059
2.736036036	0.008642175
2.738388388	0.008688493
2.740740741	0.008732998
2.743093093	0.008775674
2.745445445	0.008816507
2.747797798	0.008855482
2.75015015	0.008892587
2.752502503	0.008927808
2.754854855	0.008961133
2.757207207	0.008992552
2.75955956	0.009022053
2.761911912	0.009049627
2.764264264	0.009075265
2.766616617	0.009098959
2.768968969	0.009120701
2.771321321	0.009140485
2.773673674	0.009158303
2.776026026	0.009174152
2.778378378	0.009188026
2.780730731	0.009199922
2.783083083	0.009209837
2.785435435	0.009217768
2.787787788	0.009223715
2.79014014	0.009227676
2.792492492	0.009229653
2.794844845	0.009229646
2.797197197	0.009227657
2.79954955	0.009223688
2.801901902	0.009217743
2.804254254	0.009209827
2.806606607	0.009199945
2.808958959	0.009188102
2.811311311	0.009174305
2.813663664	0.009158563
2.816016016	0.009140882
2.818368368	0.009121274
2.820720721	0.009099747
2.823073073	0.009076313
2.825425425	0.009050984
2.827777778	0.009023772
2.83013013	0.008994691
2.832482482	0.008963756
2.834834835	0.00893098
2.837187187	0.008896381
2.83953954	0.008859975
2.841891892	0.008821781
2.844244244	0.008781816
2.846596597	0.0087401
2.848948949	0.008696653
2.851301301	0.008651496
2.853653654	0.008604652
2.856006006	0.008556143
2.858358358	0.008505993
2.860710711	0.008454226
2.863063063	0.008400867
2.865415415	0.008345942
2.867767768	0.008289479
2.87012012	0.008231505
2.872472472	0.008172049
2.874824825	0.008111139
2.877177177	0.008048806
2.87952953	0.007985082
2.881881882	0.007919997
2.884234234	0.007853584
2.886586587	0.007785877
2.888938939	0.00771691
2.891291291	0.007646716
2.893643644	0.007575333
2.895995996	0.007502796
2.898348348	0.007429142
2.900700701	0.007354409
2.903053053	0.007278636
2.905405405	0.007201861
2.907757758	0.007124125
2.91011011	0.007045469
2.912462462	0.006965933
2.914814815	0.006885559
2.917167167	0.006804391
2.91951952	0.006722471
2.921871872	0.006639843
2.924224224	0.006556552
2.926576577	0.006472643
2.928928929	0.006388162
2.931281281	0.006303155
2.933633634	0.006217668
2.935985986	0.006131749
2.938338338	0.006045447
2.940690691	0.005958809
2.943043043	0.005871884
2.945395395	0.005784722
2.947747748	0.005697373
2.9501001	0.005609887
2.952452452	0.005522315
2.954804805	0.005434708
2.957157157	0.005347118
2.95950951	0.005259596
2.961861862	0.005172194
2.964214214	0.005084966
2.966566567	0.004997965
2.968918919	0.004911242
2.971271271	0.004824853
2.973623624	0.00473885
2.975975976	0.004653288
2.978328328	0.00456822
2.980680681	0.004483701
2.983033033	0.004399785
2.985385385	0.004316527
2.987737738	0.004233981
2.99009009	0.004152202
2.992442442	0.004071244
2.994794795	0.003991163
2.997147147	0.003912012
2.999499499	0.003833847
3.001851852	0.003756722
3.004204204	0.003680691
3.006556557	0.003605808
3.008908909	0.003532128
3.011261261	0.003459704
3.013613614	0.003388589
3.015965966	0.003318838
3.018318318	0.003250503
3.020670671	0.003183636
3.023023023	0.00311829
3.025375375	0.003054517
3.027727728	0.002992367
3.03008008	0.002931892
3.032432432	0.002873142
3.034784785	0.002816167
3.037137137	0.002761014
3.039489489	0.002707734
3.041841842	0.002656373
3.044194194	0.002606979
3.046546547	0.002559597
3.048898899	0.002514273
3.051251251	0.002471051
3.053603604	0.002429974
3.055955956	0.002391086
3.058308308	0.002354427
3.060660661	0.002320038
3.063013013	0.002287958
3.065365365	0.002258225
3.067717718	0.002230876
3.07007007	0.002205946
3.072422422	0.002183471
3.074774775	0.002163482
3.077127127	0.002146011
3.079479479	0.002131089
3.081831832	0.002118743
3.084184184	0.002109
3.086536537	0.002101885
3.088888889	0.002097423
3.091241241	0.002095634
3.093593594	0.002096539
3.095945946	0.002100155
3.098298298	0.002106498
3.100650651	0.002115583
3.103003003	0.002127421
3.105355355	0.002142022
3.107707708	0.002159393
3.11006006	0.002179541
3.112412412	0.002202467
3.114764765	0.002228172
3.117117117	0.002256654
3.119469469	0.00228791
3.121821822	0.00232193
3.124174174	0.002358707
3.126526527	0.002398227
3.128878879	0.002440475
3.131231231	0.002485432
3.133583584	0.002533077
3.135935936	0.002583386
3.138288288	0.002636331
3.140640641	0.002691881
3.142992993	0.002750003
3.145345345	0.002810659
3.147697698	0.002873807
3.15005005	0.002939404
3.152402402	0.003007402
3.154754755	0.003077748
3.157107107	0.003150387
3.159459459	0.00322526
3.161811812	0.003302302
3.164164164	0.003381447
3.166516517	0.003462623
3.168868869	0.003545753
3.171221221	0.003630758
3.173573574	0.003717553
3.175925926	0.003806048
3.178278278	0.00389615
3.180630631	0.003987759
3.182982983	0.004080773
3.185335335	0.004175083
3.187687688	0.004270575
3.19004004	0.004367132
3.192392392	0.004464629
3.194744745	0.004562937
3.197097097	0.004661921
3.199449449	0.004761443
3.201801802	0.004861355
3.204154154	0.004961506
3.206506507	0.005061739
3.208858859	0.005161891
3.211211211	0.005261791
3.213563564	0.005361265
3.215915916	0.00546013
3.218268268	0.005558198
3.220620621	0.005655274
3.222972973	0.005751155
3.225325325	0.005845634
3.227677678	0.005938494
3.23003003	0.006029514
3.232382382	0.006118463
3.234734735	0.006205105
3.237087087	0.006289195
3.239439439	0.006370481
3.241791792	0.006448704
3.244144144	0.006523595
3.246496496	0.006594879
3.248848849	0.006662272
3.251201201	0.006725484
3.253553554	0.006784213
3.255905906	0.006838151
3.258258258	0.00688698
3.260610611	0.006930374
3.262962963	0.006967999
3.265315315	0.006999509
3.267667668	0.007024552
3.27002002	0.007042765
3.272372372	0.007053775
3.274724725	0.007057201
3.277077077	0.00705265
3.279429429	0.007039722
3.281781782	0.007018003
3.284134134	0.006987072
3.286486486	0.006946497
3.288838839	0.006895833
3.291191191	0.006834627
3.293543544	0.006762414
3.295895896	0.006678718
3.298248248	0.006583051
3.300600601	0.006474915
3.302952953	0.006353799
3.305305305	0.006219182
3.307657658	0.006070528
3.31001001	0.005907292
3.312362362	0.005728916
3.314714715	0.005534827
3.317067067	0.005324443
3.319419419	0.005097168
3.321771772	0.00485239
3.324124124	0.004589489
3.326476476	0.004307827
3.328828829	0.004006754
3.331181181	0.003685609
3.333533534	0.003343712
3.335885886	0.002980372
3.338238238	0.002594884
3.340590591	0.002186527
3.342942943	0.001754565
3.345295295	0.001298248
3.347647648	8.17E-04
3.35	3.09E-04
end


FITTING off
JLIST    0 - 110
itmax 0
fit_factor  1e-16


INTENSITY on
  absorption
  Lande
  overlap 
  THRESH_INTES  1e-50
  THRESH_LINE   1e-50
  THRESH_COEFF  1e-50 
  TEMPERATURE   200
  nspin 0 0 
  J, 0,110
  linelist  CO
  freq-window  -0.001,  110000.0
  energy low   -0.001, 90000.00, upper   -0.00,  110000.0
END
