# Supplementary material for: Theoretical investigation of the A1Π–X1Σ+, B1Σ+–X1Σ+, C1Σ+–X1Σ+, and E1Π–X1Σ+ transitions of the CO molecule
Source: Phys Chem Chem Phys. 2024 Dec 27;27(5):2783–801. doi: 10.1039/d4cp03418j (PMC11736852; doi:10.1039/d4cp03418j)
Supplement: CP-027-D4CP03418J-s002 [file CP-027-D4CP03418J-s002.zip › duo_b-x_adiabatic.inp]

atoms C O
molecule CO

(Total number of states taken into account)
nstates 2
(Total angular momentum quantum  - a value or an interval)
jrot 0 - 110


SolutionMethod Sinc
grid
  npoints 501  (odd)
  range  0.92,2
  type 0   (nsub)
end 

symmetry Cs(M)

DIAGONALIZER 
 SYEV
 enermax 120000.0
end

CONTRACTION
  vib
  vmax 1 8
END

(potentials)
poten 1
name "X1Sigma+"
symmetry +
lambda 0
mult   1
type   grid
units angstrom cm-1
values
0.7863	98414.03676
0.7923	95477.14892
0.7983	92446.02204
0.8043	89339.24902
0.8103	86174.47695
0.8163	82968.3488
0.8223	79736.46229
0.8283	76493.34462
0.8343	73252.44109
0.8403	70026.11613
0.8463	66825.66505
0.8523	63661.3351
0.8583	60542.35417
0.8643	57476.966
0.8703	54472.47047
0.8763	51535.26796
0.8823	48670.90662
0.8883	45884.13172
0.8943	43178.93627
0.9003	40558.61203
0.9063	38025.80057
0.9123	35582.5436
0.9183	33230.33227
0.9243	30970.15507
0.9303	28802.54392
0.9363	26727.61845
0.9423	24745.12806
0.9483	22854.49178
0.9543	21054.83583
0.9603	19345.02882
0.9663	17723.71457
0.9723	16189.34264
0.9783	14740.19651
0.9843	13374.41958
0.9903	12090.03895
0.9963	10884.98719
1.0023	9757.1221
1.0083	8704.244568
1.0143	7724.114717
1.0203	6814.466339
1.0263	5973.019791
1.0323	5197.493436
1.0383	4485.613739
1.0443	3835.124113
1.0503	3243.792627
1.0563	2709.418652
1.0623	2229.838552
1.0683	1802.930494
1.0743	1426.61846
1.0803	1098.875546
1.0863	817.7265997
1.0923	581.2502869
1.0983	387.5806267
1.1043	234.9080669
1.1103	121.4801452
1.1163	45.60178751
1.1223	5.635286117
1.1283	0
1.1343	27.17181302
1.1403	85.68238444
1.1463	174.1182223
1.1523	291.1196069
1.1583	435.3793902
1.1643	605.6416925
1.1703	800.7005169
1.1763	1019.3983
1.1823	1260.624416
1.1883	1523.31364
1.1943	1806.444601
1.2003	2109.038214
1.2063	2430.156117
1.2123	2768.89911
1.2183	3124.40562
1.2243	3495.85017
1.2303	3882.44189
1.2363	4283.423049
1.2423	4698.067626
1.2483	5125.679914
1.2543	5565.593172
1.2603	6017.168307
1.2663	6479.792612
1.2723	6952.878537
1.2783	7435.862514
1.2843	7928.203823
1.2903	8429.383504
1.2963	8938.903313
1.3023	9456.284725
1.3083	9981.067984
1.3143	10512.81119
1.3203	11051.08943
1.3263	11595.49396
1.3323	12145.63141
1.3383	12701.12306
1.3443	13261.60411
1.3503	13826.72302
1.3563	14396.14088
1.3623	14969.53081
1.3683	15546.57739
1.3743	16126.97615
1.3803	16710.43302
1.3863	17296.66389
1.3923	17885.39419
1.3983	18476.35839
1.4043	19069.2997
1.4103	19663.96963
1.4163	20260.12768
1.4223	20857.54101
1.4283	21455.98414
1.4343	22055.23862
1.4403	22655.09285
1.4463	23255.34174
1.4523	23855.78653
1.4583	24456.23459
1.4643	25056.49914
1.4703	25656.39914
1.4763	26255.75906
1.4823	26854.40874
1.4883	27452.18324
1.4943	28048.92265
1.5003	28644.47202
1.5063	29238.68118
1.5123	29831.40464
1.5183	30422.5015
1.5243	31011.83528
1.5303	31599.27391
1.5363	32184.68956
1.5423	32767.95859
1.5483	33348.96145
1.5543	33927.58263
1.5603	34503.71055
1.5663	35077.2375
1.5723	35648.05957
1.5783	36216.0766
1.5843	36781.19208
1.5903	37343.31313
1.5963	37902.3504
1.6023	38458.21807
1.6083	39010.83372
1.6143	39560.11831
1.6203	40105.99616
1.6263	40648.39483
1.6323	41187.2451
1.6383	41722.48094
1.6443	42254.03942
1.6503	42781.86067
1.6563	43305.88784
1.6623	43826.06704
1.6683	44342.34729
1.6743	44854.68046
1.6803	45363.02124
1.6863	45867.32708
1.6923	46367.55813
1.6983	46863.67719
1.7043	47355.64967
1.7103	47843.44353
1.7163	48327.02924
1.7223	48806.37971
1.7283	49281.47024
1.7343	49752.27849
1.7403	50218.78441
1.7463	50680.97018
1.7523	51138.8202
1.7583	51592.32096
1.7643	52041.46108
1.7703	52486.23119
1.7763	52926.6239
1.7823	53362.63376
1.7883	53794.25718
1.7943	54221.49242
1.8003	54644.33949
1.8063	55062.80014
1.8123	55476.87778
1.8183	55886.57745
1.8243	56291.90576
1.8303	56692.87083
1.8363	57089.48226
1.8423	57481.75107
1.8483	57869.68967
1.8543	58253.31176
1.8603	58632.63234
1.8663	59007.66765
1.8723	59378.43509
1.8783	59744.95322
1.8843	60107.24167
1.8903	60465.32114
1.8963	60819.21332
1.9023	61168.94088
1.9083	61514.52738
1.9143	61855.99727
1.9203	62193.37584
1.9263	62526.68918
1.9323	62855.96413
1.9383	63181.22823
1.9443	63502.50972
1.9503	63819.83748
1.9563	64133.24099
1.9623	64442.75031
1.9683	64748.39601
1.9743	65050.20919
1.9803	65348.22141
1.9863	65642.46465
1.9923	65932.97133
1.9983	66219.77421
2.0043	66502.90641
2.0103	66782.40136
2.0163	67058.2928
2.0223	67330.61469
2.0283	67599.40126
2.0343	67864.68693
2.0403	68126.50631
2.0463	68384.89418
2.0523	68639.88543
2.0583	68891.51508
2.0643	69139.81825
2.0703	69384.83012
2.0763	69626.58592
2.0823	69865.12092
2.0883	70100.47038
2.0943	70332.6696
2.1003	70561.75381
2.1063	70787.75822
2.1123	71010.718
2.1183	71230.66821
2.1243	71447.64386
2.1303	71661.67985
2.1363	71872.81095
2.1423	72081.07184
2.1483	72286.49701
2.1543	72489.12085
2.1603	72688.97756
2.1663	72886.10118
2.1723	73080.52555
2.1783	73272.28434
2.1843	73461.41101
2.1903	73647.9388
2.1963	73831.90075
2.2023	74013.32966
2.2083	74192.25811
2.2143	74368.71843
2.2203	74542.74271
2.2263	74714.36278
2.2323	74883.61023
2.2383	75050.51637
2.2443	75215.11226
2.2503	75377.42865
2.2563	75537.49607
2.2623	75695.34473
2.2683	75851.00457
2.2743	76004.50524
2.2803	76155.87611
2.2863	76305.14624
2.2923	76452.34442
2.2983	76597.49913
2.3043	76740.63856
2.3103	76881.79058
2.3163	77020.98279
2.3223	77158.24247
2.3283	77293.59661
2.3343	77427.07187
2.3403	77558.69465
2.3463	77688.491
2.3523	77816.48672
2.3583	77942.70725
2.3643	78067.17777
2.3703	78189.92313
2.3763	78310.96791
2.3823	78430.33636
2.3883	78548.05243
2.3943	78664.1398
2.4003	78778.62182
2.4063	78891.52157
2.4123	79002.86181
2.4183	79112.66503
2.4243	79220.95341
2.4303	79327.74885
2.4363	79433.07297
2.4423	79536.94708
2.4483	79639.39223
2.4543	79740.42917
2.4603	79840.07837
2.4663	79938.36005
2.4723	80035.29411
2.4783	80130.90021
2.4843	80225.19773
2.4903	80318.20578
2.4963	80409.9432
2.5023	80500.42857
2.5083	80589.68022
2.5143	80677.71618
2.5203	80764.55429
2.5263	80850.21207
2.5323	80934.70683
2.5383	81018.05563
2.5443	81100.27526
2.5503	81181.38229
2.5563	81261.39303
2.5623	81340.32358
2.5683	81418.18978
2.5743	81495.00725
2.5803	81570.79138
2.5863	81645.55732
2.5923	81719.32001
2.5983	81792.09417
2.6043	81863.89429
2.6103	81934.73466
2.6163	82004.62933
2.6223	82073.59218
2.6283	82141.63685
2.6343	82208.77678
2.6403	82275.02522
2.6463	82340.3952
2.6523	82404.89958
2.6583	82468.551
2.6643	82531.36192
2.6703	82593.34462
2.6763	82654.51116
2.6823	82714.87347
2.6883	82774.44324
2.6943	82833.23203
2.7003	82891.25119
2.7063	82948.5119
2.7123	83005.0252
2.7183	83060.80191
2.7243	83115.85273
2.7303	83170.18818
2.7363	83223.8186
2.7423	83276.75418
2.7483	83329.00498
2.7543	83380.58087
2.7603	83431.49158
2.7663	83481.74669
2.7723	83531.35564
2.7783	83580.3277
2.7843	83628.67203
2.7903	83676.39762
2.7963	83723.51333
2.8023	83770.02789
2.8083	83815.94989
2.8143	83861.28777
2.8203	83906.04988
2.8263	83950.24439
2.8323	83993.87939
2.8383	84036.96281
2.8443	84079.50247
2.8503	84121.50607
2.8563	84162.98119
2.8623	84203.93529
2.8683	84244.37572
2.8743	84284.3097
2.8803	84323.74436
2.8863	84362.68671
2.8923	84401.14364
2.8983	84439.12195
2.9043	84476.62833
2.9103	84513.66936
2.9163	84550.25152
2.9223	84586.3812
2.9283	84622.06468
2.9343	84657.30814
2.9403	84692.11768
2.9463	84726.49928
2.9523	84760.45887
2.9583	84794.00223
2.9643	84827.13511
2.9703	84859.86313
2.9763	84892.19184
2.9823	84924.1267
2.9883	84955.6731
2.9943	84986.83632
3.0003	85017.62158
3.0063	85048.03401
3.0123	85078.07867
3.0183	85107.76054
3.0243	85137.08451
3.0303	85166.05541
3.0363	85194.678
3.0423	85222.95695
3.0483	85250.89687
3.0543	85278.5023
3.0603	85305.77771
3.0663	85332.72749
3.0723	85359.35599
3.0783	85385.66746
3.0843	85411.66611
3.0903	85437.35608
3.0963	85462.74145
3.1023	85487.82623
3.1083	85512.61437
3.1143	85537.10977
3.1203	85561.31626
3.1263	85585.23762
3.1323	85608.87756
3.1383	85632.23976
3.1443	85655.32783
3.1503	85678.14531
3.1563	85700.69571
3.1623	85722.98248
3.1683	85745.00902
3.1743	85766.77867
3.1803	85788.29473
3.1863	85809.56045
3.1923	85830.57902
3.1983	85851.35361
3.2043	85871.88731
3.2103	85892.18318
3.2163	85912.24424
3.2223	85932.07346
3.2283	85951.67376
3.2343	85971.04803
3.2403	85990.1991
3.2463	86009.12977
3.2523	86027.8428
3.2583	86046.34091
3.2643	86064.62677
3.2703	86082.70302
3.2763	86100.57226
3.2823	86118.23705
3.2883	86135.69991
3.2943	86152.96333
3.3003	86170.02977
3.3063	86186.90163
3.3123	86203.5813
3.3183	86220.07112
3.3243	86236.37342
3.3303	86252.49045
3.3363	86268.42448
3.3423	86284.17771
3.3483	86299.75233
3.3543	86315.15049
3.3603	86330.37431
3.3663	86345.42587
3.3723	86360.30724
3.3783	86375.02045
3.3843	86389.5675
3.3903	86403.95037
3.3963	86418.17099
3.4023	86432.23129
3.4083	86446.13316
3.4143	86459.87846
3.4203	86473.46904
3.4263	86486.90669
3.4323	86500.19321
3.4383	86513.33037
3.4443	86526.31989
3.4503	86539.1635
3.4563	86551.86287
3.4623	86564.41968
3.4683	86576.83557
3.4743	86589.11215
3.4803	86601.25103
3.4863	86613.25
end
poten 2
name "B1Sigma+"
symmetry +
lambda 0
mult   1
type   grid
units angstrom cm-1
values
0.9	131430.2873
0.94	114191.2597
0.96	107617.7102
0.98	102216.1549
1	97842.64063
1.02	94369.3234
1.04	91683.06404
1.06	89683.21148
1.08	88279.27636
1.1	87390.68955
1.12	86945.2
1.14	86879.40152
1.18	87855.84401
1.2	88581.64652
1.22	89428.92821
1.24	90302.48101
1.26	91052.31598
1.28	91435.12358
end 
(non-diagonal dipoles)
dipole  2 1
name "<B1Sigma+|dmz|X1Sigma+>"
spin   0 0
lambda  0  0
type   grid
factor   -i   (0, 1 or i)
units angstrom  ea0 
<x|lz|y> 0  0
values
0.9	0.21976067
0.94	0.23069812
0.96	0.24260543
0.98	0.25191975
1	0.25876288
1.02	0.26317806
1.04	0.26512038
1.06	0.26442065
1.08	0.26069128
1.1	0.25303586
1.14	0.20665754
1.18	0.32711536
1.2	0.28594447
1.22	0.24231841
1.24	0.19902253
1.26	0.15549295
1.28	0.10984673
end
FITTING off
JLIST    0 - 110
itmax 0
fit_factor  1e-16


INTENSITY on
  absorption
  Lande
  overlap 
  THRESH_INTES  1e-50
  THRESH_LINE   1e-50
  THRESH_COEFF  1e-50 
  TEMPERATURE   200
  nspin 0 0 
  J, 0,110
  linelist  CO
  freq-window  -0.001,  120000.0
  energy low   -0.001, 90000.00, upper   -0.00,  120000.0
END
