# Supplementary material for: Theoretical investigation of the A1Π–X1Σ+, B1Σ+–X1Σ+, C1Σ+–X1Σ+, and E1Π–X1Σ+ transitions of the CO molecule
Source: Phys Chem Chem Phys. 2024 Dec 27;27(5):2783–801. doi: 10.1039/d4cp03418j (PMC11736852; doi:10.1039/d4cp03418j)
Supplement: CP-027-D4CP03418J-s002 [file CP-027-D4CP03418J-s002.zip › duo_b-x_diabatic.inp]

atoms C O
molecule CO

(Total number of states taken into account)
nstates 2
(Total angular momentum quantum  - a value or an interval)
jrot 0 - 110


SolutionMethod Sinc
grid
  npoints 501  (odd)
  range  0.92,2
  type 0   (nsub)
end 

symmetry Cs(M)

DIAGONALIZER 
 SYEV
 enermax 120000.0
end

CONTRACTION
  vib
  vmax 1 3
END

(potentials)
poten 1
name "X1Sigma+"
symmetry +
lambda 0
mult   1
type   grid
units angstrom cm-1
values
0.7863	98414.03676
0.7923	95477.14892
0.7983	92446.02204
0.8043	89339.24902
0.8103	86174.47695
0.8163	82968.3488
0.8223	79736.46229
0.8283	76493.34462
0.8343	73252.44109
0.8403	70026.11613
0.8463	66825.66505
0.8523	63661.3351
0.8583	60542.35417
0.8643	57476.966
0.8703	54472.47047
0.8763	51535.26796
0.8823	48670.90662
0.8883	45884.13172
0.8943	43178.93627
0.9003	40558.61203
0.9063	38025.80057
0.9123	35582.5436
0.9183	33230.33227
0.9243	30970.15507
0.9303	28802.54392
0.9363	26727.61845
0.9423	24745.12806
0.9483	22854.49178
0.9543	21054.83583
0.9603	19345.02882
0.9663	17723.71457
0.9723	16189.34264
0.9783	14740.19651
0.9843	13374.41958
0.9903	12090.03895
0.9963	10884.98719
1.0023	9757.1221
1.0083	8704.244568
1.0143	7724.114717
1.0203	6814.466339
1.0263	5973.019791
1.0323	5197.493436
1.0383	4485.613739
1.0443	3835.124113
1.0503	3243.792627
1.0563	2709.418652
1.0623	2229.838552
1.0683	1802.930494
1.0743	1426.61846
1.0803	1098.875546
1.0863	817.7265997
1.0923	581.2502869
1.0983	387.5806267
1.1043	234.9080669
1.1103	121.4801452
1.1163	45.60178751
1.1223	5.635286117
1.1283	0
1.1343	27.17181302
1.1403	85.68238444
1.1463	174.1182223
1.1523	291.1196069
1.1583	435.3793902
1.1643	605.6416925
1.1703	800.7005169
1.1763	1019.3983
1.1823	1260.624416
1.1883	1523.31364
1.1943	1806.444601
1.2003	2109.038214
1.2063	2430.156117
1.2123	2768.89911
1.2183	3124.40562
1.2243	3495.85017
1.2303	3882.44189
1.2363	4283.423049
1.2423	4698.067626
1.2483	5125.679914
1.2543	5565.593172
1.2603	6017.168307
1.2663	6479.792612
1.2723	6952.878537
1.2783	7435.862514
1.2843	7928.203823
1.2903	8429.383504
1.2963	8938.903313
1.3023	9456.284725
1.3083	9981.067984
1.3143	10512.81119
1.3203	11051.08943
1.3263	11595.49396
1.3323	12145.63141
1.3383	12701.12306
1.3443	13261.60411
1.3503	13826.72302
1.3563	14396.14088
1.3623	14969.53081
1.3683	15546.57739
1.3743	16126.97615
1.3803	16710.43302
1.3863	17296.66389
1.3923	17885.39419
1.3983	18476.35839
1.4043	19069.2997
1.4103	19663.96963
1.4163	20260.12768
1.4223	20857.54101
1.4283	21455.98414
1.4343	22055.23862
1.4403	22655.09285
1.4463	23255.34174
1.4523	23855.78653
1.4583	24456.23459
1.4643	25056.49914
1.4703	25656.39914
1.4763	26255.75906
1.4823	26854.40874
1.4883	27452.18324
1.4943	28048.92265
1.5003	28644.47202
1.5063	29238.68118
1.5123	29831.40464
1.5183	30422.5015
1.5243	31011.83528
1.5303	31599.27391
1.5363	32184.68956
1.5423	32767.95859
1.5483	33348.96145
1.5543	33927.58263
1.5603	34503.71055
1.5663	35077.2375
1.5723	35648.05957
1.5783	36216.0766
1.5843	36781.19208
1.5903	37343.31313
1.5963	37902.3504
1.6023	38458.21807
1.6083	39010.83372
1.6143	39560.11831
1.6203	40105.99616
1.6263	40648.39483
1.6323	41187.2451
1.6383	41722.48094
1.6443	42254.03942
1.6503	42781.86067
1.6563	43305.88784
1.6623	43826.06704
1.6683	44342.34729
1.6743	44854.68046
1.6803	45363.02124
1.6863	45867.32708
1.6923	46367.55813
1.6983	46863.67719
1.7043	47355.64967
1.7103	47843.44353
1.7163	48327.02924
1.7223	48806.37971
1.7283	49281.47024
1.7343	49752.27849
1.7403	50218.78441
1.7463	50680.97018
1.7523	51138.8202
1.7583	51592.32096
1.7643	52041.46108
1.7703	52486.23119
1.7763	52926.6239
1.7823	53362.63376
1.7883	53794.25718
1.7943	54221.49242
1.8003	54644.33949
1.8063	55062.80014
1.8123	55476.87778
1.8183	55886.57745
1.8243	56291.90576
1.8303	56692.87083
1.8363	57089.48226
1.8423	57481.75107
1.8483	57869.68967
1.8543	58253.31176
1.8603	58632.63234
1.8663	59007.66765
1.8723	59378.43509
1.8783	59744.95322
1.8843	60107.24167
1.8903	60465.32114
1.8963	60819.21332
1.9023	61168.94088
1.9083	61514.52738
1.9143	61855.99727
1.9203	62193.37584
1.9263	62526.68918
1.9323	62855.96413
1.9383	63181.22823
1.9443	63502.50972
1.9503	63819.83748
1.9563	64133.24099
1.9623	64442.75031
1.9683	64748.39601
1.9743	65050.20919
1.9803	65348.22141
1.9863	65642.46465
1.9923	65932.97133
1.9983	66219.77421
2.0043	66502.90641
2.0103	66782.40136
2.0163	67058.2928
2.0223	67330.61469
2.0283	67599.40126
2.0343	67864.68693
2.0403	68126.50631
2.0463	68384.89418
2.0523	68639.88543
2.0583	68891.51508
2.0643	69139.81825
2.0703	69384.83012
2.0763	69626.58592
2.0823	69865.12092
2.0883	70100.47038
2.0943	70332.6696
2.1003	70561.75381
2.1063	70787.75822
2.1123	71010.718
2.1183	71230.66821
2.1243	71447.64386
2.1303	71661.67985
2.1363	71872.81095
2.1423	72081.07184
2.1483	72286.49701
2.1543	72489.12085
2.1603	72688.97756
2.1663	72886.10118
2.1723	73080.52555
2.1783	73272.28434
2.1843	73461.41101
2.1903	73647.9388
2.1963	73831.90075
2.2023	74013.32966
2.2083	74192.25811
2.2143	74368.71843
2.2203	74542.74271
2.2263	74714.36278
2.2323	74883.61023
2.2383	75050.51637
2.2443	75215.11226
2.2503	75377.42865
2.2563	75537.49607
2.2623	75695.34473
2.2683	75851.00457
2.2743	76004.50524
2.2803	76155.87611
2.2863	76305.14624
2.2923	76452.34442
2.2983	76597.49913
2.3043	76740.63856
2.3103	76881.79058
2.3163	77020.98279
2.3223	77158.24247
2.3283	77293.59661
2.3343	77427.07187
2.3403	77558.69465
2.3463	77688.491
2.3523	77816.48672
2.3583	77942.70725
2.3643	78067.17777
2.3703	78189.92313
2.3763	78310.96791
2.3823	78430.33636
2.3883	78548.05243
2.3943	78664.1398
2.4003	78778.62182
2.4063	78891.52157
2.4123	79002.86181
2.4183	79112.66503
2.4243	79220.95341
2.4303	79327.74885
2.4363	79433.07297
2.4423	79536.94708
2.4483	79639.39223
2.4543	79740.42917
2.4603	79840.07837
2.4663	79938.36005
2.4723	80035.29411
2.4783	80130.90021
2.4843	80225.19773
2.4903	80318.20578
2.4963	80409.9432
2.5023	80500.42857
2.5083	80589.68022
2.5143	80677.71618
2.5203	80764.55429
2.5263	80850.21207
2.5323	80934.70683
2.5383	81018.05563
2.5443	81100.27526
2.5503	81181.38229
2.5563	81261.39303
2.5623	81340.32358
2.5683	81418.18978
2.5743	81495.00725
2.5803	81570.79138
2.5863	81645.55732
2.5923	81719.32001
2.5983	81792.09417
2.6043	81863.89429
2.6103	81934.73466
2.6163	82004.62933
2.6223	82073.59218
2.6283	82141.63685
2.6343	82208.77678
2.6403	82275.02522
2.6463	82340.3952
2.6523	82404.89958
2.6583	82468.551
2.6643	82531.36192
2.6703	82593.34462
2.6763	82654.51116
2.6823	82714.87347
2.6883	82774.44324
2.6943	82833.23203
2.7003	82891.25119
2.7063	82948.5119
2.7123	83005.0252
2.7183	83060.80191
2.7243	83115.85273
2.7303	83170.18818
2.7363	83223.8186
2.7423	83276.75418
2.7483	83329.00498
2.7543	83380.58087
2.7603	83431.49158
2.7663	83481.74669
2.7723	83531.35564
2.7783	83580.3277
2.7843	83628.67203
2.7903	83676.39762
2.7963	83723.51333
2.8023	83770.02789
2.8083	83815.94989
2.8143	83861.28777
2.8203	83906.04988
2.8263	83950.24439
2.8323	83993.87939
2.8383	84036.96281
2.8443	84079.50247
2.8503	84121.50607
2.8563	84162.98119
2.8623	84203.93529
2.8683	84244.37572
2.8743	84284.3097
2.8803	84323.74436
2.8863	84362.68671
2.8923	84401.14364
2.8983	84439.12195
2.9043	84476.62833
2.9103	84513.66936
2.9163	84550.25152
2.9223	84586.3812
2.9283	84622.06468
2.9343	84657.30814
2.9403	84692.11768
2.9463	84726.49928
2.9523	84760.45887
2.9583	84794.00223
2.9643	84827.13511
2.9703	84859.86313
2.9763	84892.19184
2.9823	84924.1267
2.9883	84955.6731
2.9943	84986.83632
3.0003	85017.62158
3.0063	85048.03401
3.0123	85078.07867
3.0183	85107.76054
3.0243	85137.08451
3.0303	85166.05541
3.0363	85194.678
3.0423	85222.95695
3.0483	85250.89687
3.0543	85278.5023
3.0603	85305.77771
3.0663	85332.72749
3.0723	85359.35599
3.0783	85385.66746
3.0843	85411.66611
3.0903	85437.35608
3.0963	85462.74145
3.1023	85487.82623
3.1083	85512.61437
3.1143	85537.10977
3.1203	85561.31626
3.1263	85585.23762
3.1323	85608.87756
3.1383	85632.23976
3.1443	85655.32783
3.1503	85678.14531
3.1563	85700.69571
3.1623	85722.98248
3.1683	85745.00902
3.1743	85766.77867
3.1803	85788.29473
3.1863	85809.56045
3.1923	85830.57902
3.1983	85851.35361
3.2043	85871.88731
3.2103	85892.18318
3.2163	85912.24424
3.2223	85932.07346
3.2283	85951.67376
3.2343	85971.04803
3.2403	85990.1991
3.2463	86009.12977
3.2523	86027.8428
3.2583	86046.34091
3.2643	86064.62677
3.2703	86082.70302
3.2763	86100.57226
3.2823	86118.23705
3.2883	86135.69991
3.2943	86152.96333
3.3003	86170.02977
3.3063	86186.90163
3.3123	86203.5813
3.3183	86220.07112
3.3243	86236.37342
3.3303	86252.49045
3.3363	86268.42448
3.3423	86284.17771
3.3483	86299.75233
3.3543	86315.15049
3.3603	86330.37431
3.3663	86345.42587
3.3723	86360.30724
3.3783	86375.02045
3.3843	86389.5675
3.3903	86403.95037
3.3963	86418.17099
3.4023	86432.23129
3.4083	86446.13316
3.4143	86459.87846
3.4203	86473.46904
3.4263	86486.90669
3.4323	86500.19321
3.4383	86513.33037
3.4443	86526.31989
3.4503	86539.1635
3.4563	86551.86287
3.4623	86564.41968
3.4683	86576.83557
3.4743	86589.11215
3.4803	86601.25103
3.4863	86613.25
end
poten 2
name "B1Sigma+"
symmetry +
lambda 0
mult   1
type   grid
units angstrom cm-1
values
0.911501502	122757.0578
0.912032032	122496.7592
0.912562563	122238.5549
0.913093093	121982.4169
0.913623624	121728.3175
0.914154154	121476.2295
0.914684685	121226.1264
0.915215215	120977.9816
0.915745746	120731.769
0.916276276	120487.4633
0.916806807	120245.0394
0.917337337	120004.4725
0.917867868	119765.7382
0.918398398	119528.8126
0.918928929	119293.6721
0.919459459	119060.2935
0.91998999	118828.6541
0.920520521	118598.7315
0.921051051	118370.5033
0.921581582	118143.9481
0.922112112	117919.0445
0.922642643	117695.7711
0.923173173	117474.1077
0.923703704	117254.0337
0.924234234	117035.5292
0.924764765	116818.5747
0.925295295	116603.1505
0.925825826	116389.2378
0.926356356	116176.818
0.926886887	115965.8724
0.927417417	115756.3834
0.927947948	115548.3326
0.928478478	115341.7033
0.929009009	115136.4776
0.92953954	114932.6391
0.93007007	114730.171
0.930600601	114529.0571
0.931131131	114329.2814
0.931661662	114130.828
0.932192192	113933.6817
0.932722723	113737.8269
0.933253253	113543.2492
0.933783784	113349.9336
0.934314314	113157.8657
0.934844845	112967.0314
0.935375375	112777.4168
0.935905906	112589.0083
0.936436436	112401.7924
0.936966967	112215.7559
0.937497497	112030.886
0.938028028	111847.1699
0.938558559	111664.5951
0.939089089	111483.1493
0.93961962	111302.8207
0.94015015	111123.5975
0.940680681	110945.4677
0.941211211	110768.4203
0.941741742	110592.4441
0.942272272	110417.5281
0.942802803	110243.6616
0.943333333	110070.8339
0.943863864	109899.0346
0.944394394	109728.2539
0.944924925	109558.4815
0.945455455	109389.7078
0.945985986	109221.923
0.946516517	109055.1179
0.947047047	108889.2832
0.947577578	108724.4097
0.948108108	108560.4887
0.948638639	108397.5113
0.949169169	108235.4691
0.9496997	108074.3538
0.95023023	107914.1571
0.950760761	107754.8708
0.951291291	107596.4871
0.951821822	107438.9983
0.952352352	107282.3968
0.952882883	107126.6751
0.953413413	106971.826
0.953943944	106817.8422
0.954474474	106664.7167
0.955005005	106512.4427
0.955535536	106361.0135
0.956066066	106210.4226
0.956596597	106060.6632
0.957127127	105911.7292
0.957657658	105763.6143
0.958188188	105616.3126
0.958718719	105469.818
0.959249249	105324.1246
0.95977978	105179.2267
0.96031031	105035.1188
0.960840841	104891.7953
0.961371371	104749.2509
0.961901902	104607.4801
0.962432432	104466.4782
0.962962963	104326.2399
0.963493493	104186.7601
0.964024024	104048.034
0.964554555	103910.0571
0.965085085	103772.8246
0.965615616	103636.3318
0.966146146	103500.5745
0.966676677	103365.5483
0.967207207	103231.2488
0.967737738	103097.6717
0.968268268	102964.8132
0.968798799	102832.6691
0.969329329	102701.2355
0.96985986	102570.5085
0.97039039	102440.4846
0.970920921	102311.1596
0.971451451	102182.5305
0.971981982	102054.5933
0.972512513	101927.3447
0.973043043	101800.7813
0.973573574	101674.8999
0.974104104	101549.697
0.974634635	101425.1695
0.975165165	101301.3144
0.975695696	101178.1285
0.976226226	101055.6089
0.976756757	100933.7527
0.977287287	100812.5569
0.977817818	100692.0188
0.978348348	100572.1355
0.978878879	100452.9046
0.979409409	100334.3231
0.97993994	100216.3885
0.98047047	100099.0984
0.981001001	99982.45026
0.981531532	99866.44166
0.982062062	99751.07002
0.982592593	99636.3331
0.983123123	99522.22884
0.983653654	99408.7545
0.984184184	99295.90838
0.984714715	99183.68795
0.985245245	99072.09117
0.985775776	98961.11597
0.986306306	98850.76047
0.986836837	98741.02238
0.987367367	98631.89981
0.987897898	98523.39095
0.988428428	98415.49367
0.988958959	98308.20633
0.989489489	98201.52685
0.99002002	98095.45357
0.990550551	97989.9848
0.991081081	97885.11867
0.991611612	97780.85346
0.992142142	97677.18746
0.992672673	97574.11882
0.993203203	97471.6464
0.993733734	97369.76825
0.994264264	97268.48281
0.994794795	97167.7885
0.995325325	97067.68371
0.995855856	96968.16719
0.996386386	96869.23713
0.996916917	96770.89238
0.997447447	96673.13103
0.997977978	96575.95195
0.998508509	96479.35357
0.999039039	96383.33482
0.99956957	96287.89369
1.0001001	96193.02941
1.000630631	96098.74039
1.001161161	96005.02505
1.001691692	95911.88255
1.002222222	95819.31119
1.002752753	95727.30957
1.003283283	95635.87663
1.003813814	95545.01126
1.004344344	95454.71178
1.004874875	95364.97732
1.005405405	95275.80622
1.005935936	95187.19749
1.006466466	95099.14968
1.006996997	95011.66198
1.007527528	94924.7328
1.008058058	94838.3611
1.008588589	94752.54569
1.009119119	94667.28492
1.00964965	94582.57824
1.01018018	94498.42408
1.010710711	94414.82136
1.011241241	94331.76897
1.011771772	94249.26542
1.012302302	94167.30993
1.012832833	94085.90113
1.013363363	94005.03796
1.013893894	93924.71913
1.014424424	93844.94338
1.014954955	93765.70982
1.015485485	93687.01687
1.016016016	93608.86389
1.016546547	93531.24942
1.017077077	93454.1723
1.017607608	93377.63133
1.018138138	93301.62544
1.018668669	93226.15332
1.019199199	93151.2141
1.01972973	93076.80635
1.02026026	93002.9288
1.020790791	92929.58059
1.021321321	92856.7604
1.021851852	92784.46695
1.022382382	92712.69921
1.022912913	92641.45605
1.023443443	92570.73614
1.023973974	92500.53818
1.024504505	92430.86118
1.025035035	92361.70357
1.025565566	92293.06477
1.026096096	92224.94304
1.026626627	92157.33735
1.027157157	92090.24661
1.027687688	92023.66949
1.028218218	91957.6047
1.028748749	91892.05107
1.029279279	91827.00734
1.02980981	91762.47203
1.03034034	91698.44433
1.030870871	91634.92289
1.031401401	91571.90606
1.031931932	91509.39295
1.032462462	91447.38222
1.032992993	91385.87258
1.033523524	91324.86245
1.034054054	91264.35108
1.034584585	91204.33676
1.035115115	91144.81825
1.035645646	91085.79424
1.036176176	91027.26364
1.036706707	90969.22464
1.037237237	90911.67651
1.037767768	90854.6173
1.038298298	90798.0461
1.038828829	90741.96142
1.039359359	90686.36207
1.03988989	90631.24625
1.04042042	90576.61286
1.040950951	90522.4603
1.041481481	90468.78768
1.042012012	90415.59327
1.042542543	90362.8757
1.043073073	90310.63328
1.043603604	90258.86504
1.044134134	90207.56934
1.044664665	90156.7447
1.045195195	90106.38976
1.045725726	90056.50335
1.046256256	90007.08349
1.046786787	89958.12894
1.047317317	89909.63834
1.047847848	89861.61
1.048378378	89814.04255
1.048908909	89766.93439
1.049439439	89720.28471
1.04996997	89674.09093
1.050500501	89628.35223
1.051031031	89583.06688
1.051561562	89538.23345
1.052092092	89493.85038
1.052622623	89449.91614
1.053153153	89406.42923
1.053683684	89363.38804
1.054214214	89320.79078
1.054744745	89278.63635
1.055275275	89236.92293
1.055805806	89195.64897
1.056336336	89154.81308
1.056866867	89114.41336
1.057397397	89074.44847
1.057927928	89034.91655
1.058458458	88995.81633
1.058988989	88957.14604
1.05951952	88918.90408
1.06005005	88881.08876
1.060580581	88843.69873
1.061111111	88806.7321
1.061641642	88770.18731
1.062172172	88734.06277
1.062702703	88698.35671
1.063233233	88663.06778
1.063763764	88628.19406
1.064294294	88593.73407
1.064824825	88559.68618
1.065355355	88526.04857
1.065885886	88492.81943
1.066416416	88459.99751
1.066946947	88427.58096
1.067477477	88395.56789
1.068008008	88363.95737
1.068538539	88332.74674
1.069069069	88301.93485
1.0695996	88271.51998
1.07013013	88241.50033
1.070660661	88211.87449
1.071191191	88182.64028
1.071721722	88153.79649
1.072252252	88125.34132
1.072782783	88097.27283
1.073313313	88069.58955
1.073843844	88042.2898
1.074374374	88015.37159
1.074904905	87988.83359
1.075435435	87962.67398
1.075965966	87936.891
1.076496496	87911.48289
1.077027027	87886.44806
1.077557558	87861.78476
1.078088088	87837.49113
1.078618619	87813.5659
1.079149149	87790.00698
1.07967968	87766.81269
1.08021021	87743.98146
1.080740741	87721.51167
1.081271271	87699.40119
1.081801802	87677.64868
1.082332332	87656.25257
1.082862863	87635.21077
1.083393393	87614.52193
1.083923924	87594.18422
1.084454454	87574.19563
1.084984985	87554.55489
1.085515516	87535.26022
1.086046046	87516.3095
1.086576577	87497.7017
1.087107107	87479.43502
1.087637638	87461.50744
1.088168168	87443.9173
1.088698699	87426.66314
1.089229229	87409.74306
1.08975976	87393.15571
1.09029029	87376.89909
1.090820821	87360.97173
1.091351351	87345.37195
1.091881882	87330.09805
1.092412412	87315.14818
1.092942943	87300.52089
1.093473473	87286.21468
1.094004004	87272.22765
1.094534535	87258.55807
1.095065065	87245.20483
1.095595596	87232.16556
1.096126126	87219.43936
1.096656657	87207.02423
1.097187187	87194.9183
1.097717718	87183.12045
1.098248248	87171.62883
1.098778779	87160.44188
1.099309309	87149.55815
1.09983984	87138.97551
1.10037037	87128.69305
1.100900901	87118.70878
1.101431431	87109.02134
1.101961962	87099.62897
1.102492492	87090.53053
1.103023023	87081.72379
1.103553554	87073.20765
1.104084084	87064.98057
1.104614615	87057.04082
1.105145145	87049.38687
1.105675676	87042.01757
1.106206206	87034.93097
1.106736737	87028.1259
1.107267267	87021.60065
1.107797798	87015.35367
1.108328328	87009.38379
1.108858859	87003.6891
1.109389389	86998.26851
1.10991992	86993.12032
1.11045045	86988.24336
1.110980981	86983.63575
1.111511512	86979.29654
1.112042042	86975.22376
1.112572573	86971.41656
1.113103103	86967.87307
1.113633634	86964.59224
1.114164164	86961.57275
1.114694695	86958.81258
1.115225225	86956.3109
1.115755756	86954.06641
1.116286286	86952.07738
1.116816817	86950.34259
1.117347347	86948.86084
1.117877878	86947.63049
1.118408408	86946.65063
1.118938939	86945.9199
1.119469469	86945.43681
1.12	86945.2
1.120530531	86945.20821
1.121061061	86945.46049
1.121591592	86945.95528
1.122122122	86946.69134
1.122652653	86947.66764
1.123183183	86948.88249
1.123713714	86950.33535
1.124244244	86952.02441
1.124774775	86953.94871
1.125305305	86956.10728
1.125835836	86958.49866
1.126366366	86961.12143
1.126896897	86963.97502
1.127427427	86967.05807
1.127957958	86970.36906
1.128488488	86973.90728
1.129019019	86977.67175
1.12954955	86981.66089
1.13008008	86985.87386
1.130610611	86990.30938
1.131141141	86994.96672
1.131671672	86999.84473
1.132202202	87004.94233
1.132732733	87010.25825
1.133263263	87015.79163
1.133793794	87021.54134
1.134324324	87027.50667
1.134854855	87033.68658
1.135385385	87040.07988
1.135915916	87046.68548
1.136446446	87053.50261
1.136976977	87060.53037
1.137507508	87067.76775
1.138038038	87075.21361
1.138568569	87082.8678
1.139099099	87090.72837
1.13962963	87098.79515
1.14016016	87107.06687
1.140690691	87115.54292
1.141221221	87124.22256
1.141751752	87133.10399
1.142282282	87142.18746
1.142812813	87151.47223
1.143343343	87160.95627
1.143873874	87170.63993
1.144404404	87180.52197
1.144934935	87190.60144
1.145465465	87200.87792
1.145995996	87211.3505
1.146526527	87222.01821
1.147057057	87232.88065
1.147587588	87243.93712
1.148118118	87255.18654
1.148648649	87266.62853
1.149179179	87278.26214
1.14970971	87290.08706
1.15024024	87302.10204
1.150770771	87314.30666
1.151301301	87326.70061
1.151831832	87339.28287
1.152362362	87352.05301
1.152892893	87365.01025
1.153423423	87378.15406
1.153953954	87391.48391
1.154484484	87404.99887
1.155015015	87418.69911
1.155545546	87432.58331
1.156076076	87446.65107
1.156606607	87460.90187
1.157137137	87475.33581
1.157667668	87489.95108
1.158198198	87504.74831
1.158728729	87519.72647
1.159259259	87534.88503
1.15978979	87550.2239
1.16032032	87565.74226
1.160850851	87581.43978
1.161381381	87597.31548
1.161911912	87613.37001
1.162442442	87629.6019
1.162972973	87646.01136
1.163503504	87662.59746
1.164034034	87679.36033
1.164564565	87696.29916
1.165095095	87713.41369
1.165625626	87730.70387
1.166156156	87748.16862
1.166686687	87765.80828
1.167217217	87783.62199
1.167747748	87801.60944
1.168278278	87819.77068
1.168808809	87838.10517
1.169339339	87856.61233
1.16986987	87875.29243
1.1704004	87894.1446
1.170930931	87913.16882
1.171461461	87932.36479
1.171991992	87951.73191
1.172522523	87971.27047
1.173053053	87990.98003
1.173583584	88010.86002
1.174114114	88030.91064
1.174644645	88051.13106
1.175175175	88071.52162
1.175705706	88092.08183
1.176236236	88112.81145
1.176766767	88133.71075
1.177297297	88154.77884
1.177827828	88176.01559
1.178358358	88197.42111
1.178888889	88218.99547
1.179419419	88240.73781
1.17994995	88262.64836
1.18048048	88284.72696
1.181011011	88306.97351
1.181541542	88329.38752
1.182072072	88351.96896
1.182602603	88374.71801
1.183133133	88397.63436
1.183663664	88420.71777
1.184194194	88443.96801
1.184724725	88467.38533
1.185255255	88490.96933
1.185785786	88514.71986
1.186316316	88538.6372
1.186846847	88562.721
1.187377377	88586.97083
1.187907908	88611.38701
1.188438438	88635.96994
1.188968969	88660.71814
1.189499499	88685.63305
1.19003003	88710.71378
1.190560561	88735.96015
1.191091091	88761.37249
1.191621622	88786.95034
1.192152152	88812.69421
1.192682683	88838.60368
1.193213213	88864.67856
1.193743744	88890.91927
1.194274274	88917.32527
1.194804805	88943.89687
1.195335335	88970.63377
1.195865866	88997.53622
1.196396396	89024.60368
1.196926927	89051.83646
1.197457457	89079.23483
1.197987988	89106.79815
1.198518519	89134.52659
1.199049049	89162.4209
1.19957958	89190.48018
1.20011011	89218.70416
1.200640641	89247.09337
1.201171171	89275.6475
1.201701702	89304.36736
1.202232232	89333.2516
1.202762763	89362.30128
1.203293293	89391.51562
1.203823824	89420.89537
1.204354354	89450.43965
1.204884885	89480.14932
1.205415415	89510.02343
1.205945946	89540.06287
1.206476476	89570.26722
1.207007007	89600.63603
1.207537538	89631.16989
1.208068068	89661.86874
1.208598599	89692.73216
1.209129129	89723.7607
1.20965966	89754.95362
1.21019019	89786.31131
1.210720721	89817.83383
1.211251251	89849.52088
1.211781782	89881.37253
1.212312312	89913.38888
1.212842843	89945.56953
1.213373373	89977.91532
1.213903904	90010.42453
1.214434434	90043.09904
1.214964965	90075.93754
1.215495495	90108.94029
1.216026026	90142.10735
1.216556557	90175.43884
1.217087087	90208.93427
1.217617618	90242.59381
1.218148148	90276.41749
1.218678679	90310.40477
1.219209209	90344.55603
1.21973974	90378.87124
1.22027027	90413.34999
1.220800801	90447.99228
1.221331331	90482.79834
1.221861862	90517.76756
1.222392392	90552.89988
1.222922923	90588.19538
1.223453453	90623.6545
1.223983984	90659.27597
1.224514515	90695.06031
1.225045045	90731.00758
1.225575576	90767.11723
1.226106106	90803.38978
1.226636637	90839.82393
1.227167167	90876.42036
1.227697698	90913.17857
1.228228228	90950.09936
1.228758759	90987.18095
1.229289289	91024.42406
1.22981982	91061.82863
1.23035035	91099.39396
1.230880881	91137.12014
1.231411411	91175.00694
1.231941942	91213.05458
1.232472472	91251.26223
1.233003003	91289.62944
1.233533534	91328.1566
1.234064064	91366.84321
1.234594595	91405.68921
1.235125125	91444.69371
1.235655656	91483.85716
1.236186186	91523.17919
1.236716717	91562.659
1.237247247	91602.29681
1.237777778	91642.09199
1.238308308	91682.04425
1.238838839	91722.15373
1.239369369	91762.41963
1.2398999	91802.84186
1.24043043	91843.41962
1.240960961	91884.15332
1.241491491	91925.04182
1.242022022	91966.08523
1.242552553	92007.28251
1.243083083	92048.63446
1.243613614	92090.13958
1.244144144	92131.798
1.244674675	92173.60927
1.245205205	92215.57254
1.245735736	92257.6876
1.246266266	92299.95466
1.246796797	92342.37199
1.247327327	92384.93994
1.247857858	92427.65817
1.248388388	92470.52567
1.248918919	92513.54183
1.249449449	92556.70687
1.24997998	92600.01963
1.250510511	92643.4799
1.251041041	92687.08689
1.251571572	92730.83997
1.252102102	92774.73888
1.252632633	92818.78294
1.253163163	92862.97148
1.253693694	92907.30398
1.254224224	92951.77997
1.254754755	92996.39806
1.255285285	93041.15888
1.255815816	93086.06049
1.256346346	93131.10322
1.256876877	93176.28553
1.257407407	93221.60776
1.257937938	93267.06832
1.258468468	93312.66714
1.258998999	93358.40261
1.25952953	93404.27506
1.26006006	93450.28297
1.260590591	93496.42627
1.261121121	93542.70352
1.261651652	93589.11421
1.262182182	93635.65816
1.262712713	93682.33312
1.263243243	93729.1398
1.263773774	93776.07653
1.264304304	93823.14257
1.264834835	93870.33678
1.265365365	93917.65909
1.265895896	93965.10836
1.266426426	94012.68322
1.266956957	94060.38363
1.267487487	94108.20731
1.268018018	94156.15462
1.268548549	94204.22429
1.269079079	94252.4151
1.26960961	94300.72645
1.27014014	94349.15707
1.270670671	94397.70626
1.271201201	94446.37293
1.271731732	94495.15605
1.272262262	94544.05368
1.272792793	94593.06686
1.273323323	94642.19288
1.273853854	94691.43136
1.274384384	94740.7808
1.274914915	94790.24042
1.275445445	94839.80899
1.275975976	94889.48554
1.276506507	94939.2689
1.277037037	94989.15808
1.277567568	95039.15228
1.278098098	95089.24976
1.278628629	95139.44908
1.279159159	95189.74969
1.27968969	95240.15045
1.28022022	95290.64992
1.280750751	95341.2467
1.281281281	95391.94032
1.281811812	95442.72868
1.282342342	95493.61064
1.282872873	95544.58577
1.283403403	95595.65188
1.283933934	95646.80824
1.284464464	95698.05384
1.284994995	95749.38642
1.285525526	95800.80523
1.286056056	95852.30991
1.286586587	95903.89717
1.287117117	95955.56709
1.287647648	96007.31825
1.288178178	96059.14871
1.288708709	96111.05737
1.289239239	96163.04307
1.28976977	96215.10408
1.2903003	96267.23963
1.290830831	96319.44775
1.291361361	96371.72729
1.291891892	96424.07606
1.292422422	96476.4938
1.292952953	96528.97914
1.293483483	96581.52933
1.294014014	96634.14405
1.294544545	96686.82133
1.295075075	96739.55986
1.295605606	96792.35822
1.296136136	96845.2151
1.296666667	96898.12807
1.297197197	96951.09683
1.297727728	97004.119
1.298258258	97057.1939
1.298788789	97110.31955
1.299319319	97163.49396
1.29984985	97216.71676
1.30038038	97269.98515
1.300910911	97323.2986
1.301441441	97376.65454
1.301971972	97430.05242
1.302502503	97483.4903
1.303033033	97536.96648
1.303563564	97590.47905
1.304094094	97644.02712
1.304624625	97697.60894
1.305155155	97751.22249
1.305685686	97804.8664
1.306216216	97858.53952
1.306746747	97912.23954
1.307277277	97965.96567
1.307807808	98019.7154
1.308338338	98073.48766
1.308868869	98127.28067
1.309399399	98181.09244
1.30992993	98234.92277
1.31046046	98288.76781
1.310990991	98342.62762
1.311521522	98396.50015
1.312052052	98450.38345
1.312582583	98504.27608
1.313113113	98558.17675
1.313643644	98612.08331
1.314174174	98665.99465
1.314704705	98719.90831
1.315235235	98773.82347
1.315765766	98827.73793
1.316296296	98881.6502
1.316826827	98935.55859
1.317357357	98989.46245
1.317887888	99043.3587
1.318418418	99097.24601
1.318948949	99151.12307
1.319479479	99204.98833
1.32001001	99258.83982
1.320540541	99312.67683
1.321071071	99366.49583
1.321601602	99420.2974
1.322132132	99474.07818
1.322662663	99527.83807
1.323193193	99581.57362
1.323723724	99635.28492
1.324254254	99688.96984
1.324784785	99742.62611
1.325315315	99796.25316
1.325845846	99849.84838
1.326376376	99903.41083
1.326906907	99956.93914
1.327437437	100010.4311
1.327967968	100063.8855
1.328498498	100117.301
1.329029029	100170.6756
1.32955956	100224.0078
1.33009009	100277.2958
1.330620621	100330.5392
1.331151151	100383.7358
1.331681682	100436.884
1.332212212	100489.982
1.332742743	100543.0291
1.333273273	100596.0228
1.333803804	100648.9631
1.334334334	100701.847
1.334864865	100754.6741
1.335395395	100807.4427
1.335925926	100860.151
1.336456456	100912.798
1.336986987	100965.3824
1.337517518	101017.9023
1.338048048	101070.3575
1.338578579	101122.7449
1.339109109	101175.0641
1.33963964	101227.314
1.34017017	101279.4928
1.340700701	101331.5995
1.341231231	101383.6329
1.341761762	101435.5915
1.342292292	101487.4745
1.342822823	101539.2802
1.343353353	101591.0076
1.343883884	101642.6549
1.344414414	101694.2224
1.344944945	101745.7066
1.345475475	101797.1091
1.346006006	101848.4273
1.346536537	101899.6603
1.347067067	101950.8063
1.347597598	102001.8651
1.348128128	102052.8361
1.348658659	102103.7176
1.349189189	102154.5088
1.34971972	102205.2083
1.35025025	102255.816
1.350780781	102306.3306
1.351311311	102356.7506
1.351841842	102407.0757
1.352372372	102457.3054
1.352902903	102507.4386
1.353433433	102557.4742
1.353963964	102607.4118
1.354494494	102657.2507
1.355025025	102706.9902
1.355555556	102756.6283
1.356086086	102806.1662
1.356616617	102855.603
1.357147147	102904.9375
1.357677678	102954.1686
1.358208208	103003.2973
1.358738739	103052.3218
1.359269269	103101.2419
1.3597998	103150.0579
1.36033033	103198.7689
1.360860861	103247.3745
1.361391391	103295.8739
1.361921922	103344.2671
1.362452452	103392.5538
1.362982983	103440.7341
1.363513514	103488.8078
1.364044044	103536.7743
1.364574575	103584.6335
1.365105105	103632.3861
1.365635636	103680.0311
1.366166166	103727.5683
1.366696697	103774.9983
1.367227227	103822.3217
1.367757758	103869.5368
1.368288288	103916.6455
1.368818819	103963.6477
1.369349349	104010.5422
1.36987988	104057.331
1.37041041	104104.0131
1.370940941	104150.5897
1.371471471	104197.0604
1.372002002	104243.4258
1.372532533	104289.6871
1.373063063	104335.844
1.373593594	104381.8973
1.374124124	104427.8478
1.374654655	104473.6955
1.375185185	104519.4419
1.375715716	104565.0872
1.376246246	104610.6326
1.376776777	104656.0778
1.377307307	104701.4245
1.377837838	104746.674
1.378368368	104791.8262
1.378898899	104836.8834
1.379429429	104881.8459
1.37995996	104926.7143
1.38049049	104971.4904
1.381021021	105016.1758
1.381551552	105060.7711
1.382082082	105105.2774
1.382612613	105149.696
1.383143143	105194.0295
1.383673674	105238.2783
1.384204204	105282.4441
1.384734735	105326.5285
1.385265265	105370.5333
1.385795796	105414.4598
1.386326326	105458.3103
1.386856857	105502.086
1.387387387	105545.7894
1.387917918	105589.4213
1.388448448	105632.985
1.388978979	105676.4821
1.38950951	105719.9135
1.39004004	105763.283
1.390570571	105806.5917
1.391101101	105849.8422
1.391631632	105893.0372
1.392162162	105936.1783
1.392692693	105979.2681
1.393223223	106022.3097
1.393753754	106065.3047
1.394284284	106108.257
1.394814815	106151.1682
1.395345345	106194.0411
1.395875876	106236.8782
1.396406406	106279.6841
1.396936937	106322.4605
1.397467467	106365.2097
1.397997998	106407.9354
1.398528529	106450.6415
1.399059059	106493.3299
1.39958959	106536.0044
1.40012012	106578.6679
1.400650651	106621.3252
1.401181181	106663.978
1.401711712	106706.6314
1.402242242	106749.2873
1.402772773	106791.9511
1.403303303	106834.625
1.403833834	106877.3135
1.404364364	106920.0206
1.404894895	106962.7502
1.405425425	107005.5051
1.405955956	107048.2917
1.406486486	107091.1121
1.407017017	107133.9718
1.407547548	107176.8736
1.408078078	107219.823
1.408608609	107262.8244
1.409139139	107305.8828
1.40966967	107349.001
1.4102002	107392.1849
1.410730731	107435.4399
1.411261261	107478.7686
1.411791792	107522.1779
1.412322322	107565.6721
1.412852853	107609.2556
1.413383383	107652.9339
1.413913914	107696.7128
1.414444444	107740.5969
1.414974975	107784.592
1.415505506	107828.7025
1.416036036	107872.9346
1.416566567	107917.2946
1.417097097	107961.7856
1.417627628	108006.4161
1.418158158	108051.1906
1.418688689	108096.1145
1.419219219	108141.1947
1.41974975	108186.4364
1.42028028	108231.8467
1.420810811	108277.431
1.421341341	108323.1947
1.421871872	108369.1457
1.422402402	108415.29
1.422932933	108461.6338
1.423463463	108508.1836
1.423993994	108554.9456
1.424524525	108601.9272
1.425055055	108649.1358
1.425585586	108696.5761
1.426116116	108744.2571
1.426646647	108792.1843
1.427177177	108840.3665
1.427707708	108888.8103
1.428238238	108937.5218
1.428768769	108986.5098
1.429299299	109035.7805
1.42982983	109085.343
1.43036036	109135.2031
1.430890891	109185.3697
1.431421421	109235.8499
1.431951952	109286.6515
1.432482482	109337.7827
1.433013013	109389.2518
1.433543544	109441.0662
1.434074074	109493.2345
1.434604605	109545.7642
1.435135135	109598.6644
1.435665666	109651.9439
1.436196196	109705.6096
1.436726727	109759.671
1.437257257	109814.1357
1.437787788	109869.0153
1.438318318	109924.3161
1.438848849	109980.0465
1.439379379	110036.2163
1.43990991	110092.8359
1.44044044	110149.9126
1.440970971	110207.4548
1.441501502	110265.474
end 
diabatic 1 2
name "<X1Sigma+|V12|B1Sigma+>"
lambda 0 0
mult   1 1 
factor 1.0
type   grid
values
0.92	0.000164958
0.93	0.000261462
0.94	0.000366729
0.95	0.000482524
0.96	0.000610614
0.97	0.000752767
0.98	0.000911738
0.99	0.00108637
1	0.001282212
1.01	0.001496644
1.02	0.001734705
1.03	0.001994045
1.04	0.002280133
1.05	0.002590081
1.06	0.002929702
1.07	0.003295335
1.08	0.003692986
1.09	0.004117845
1.1	0.004579448
1.11	0.005067804
1.12	0.005578691
1.13	0.006104581
1.14	0.006650951
1.15	0.007200834
1.16	0.007742299
1.17	0.00826687
1.18	0.008786028
1.19	0.009305836
1.2	0.009827935
1.21	0.010352947
1.22	0.010850704
1.23	0.01135837
1.24	0.011804594
1.25	0.012166929
1.26	0.0123703
1.27	0.012449805
1.28	0.012431538
1.29	0.012340799
1.3	0.012191004
1.31	0.011988401
1.32	0.011717073
1.33	0.011398116
1.34	0.010958876
1.35	0.010415818
1.36	0.009748118
1.37	0.009031558
1.38	0.008298533
1.39	0.00759064
1.4	0.006932495
1.41	0.006325582
1.42	0.005768247
1.43	0.005244656
1.44	0.004756998
1.45	0.004317972
1.46	0.00393952
1.47	0.003616091
1.48	0.003345889
1.49	0.003124196
1.5	0.00294104
1.51	0.002781171
1.52	0.002626914
1.53	0.002464898
1.54	0.002298792
1.55	0.002139035
1.56	0.00198716
1.57	0.001842252
1.58	0.001704317
1.59	0.001574077
1.6	0.001451694
1.61	0.001337009
1.62	0.001229944
1.63	0.001130126
1.64	0.001037299
1.65	0.000951172
1.66	0.00087147
1.67	0.00079781
1.68	0.00072988
1.69	0.000667274
1.7	0.000609652
1.71	0.000556671
1.72	0.000508021
1.73	0.000463383
1.74	0.000422472
1.75	0.000385002
1.76	0.000350716
1.77	0.000319363
1.78	0.000290715
1.79	0.000264547
1.8	0.000240656
1.81	0.000218856
1.82	0.000198975
1.83	0.000180852
1.84	0.000164338
1.85	0.000149297
1.86	0.000135601
1.87	0.000123136
1.88	0.000111793
1.89	0.000101476
1.9	9.21E-05
1.91	8.36E-05
1.92	7.58E-05
1.93	6.88E-05
1.94	6.24E-05
1.95	5.66E-05
1.96	5.13E-05
1.97	4.65E-05
1.98	4.21E-05
1.99	3.82E-05
2	3.46E-05
2.01	3.14E-05
2.02	2.84E-05
2.03	2.57E-05
2.04	2.33E-05
2.05	2.11E-05
2.06	1.91E-05
2.07	1.73E-05
2.08	1.57E-05
2.09	1.42E-05
2.1	1.28E-05
2.11	1.16E-05
2.12	1.05E-05
2.13	9.52E-06
2.14	8.62E-06
2.15	7.79E-06
2.16	7.05E-06
2.17	6.38E-06
2.18	5.77E-06
2.19	5.22E-06
2.2	4.72E-06
2.21	4.27E-06
2.22	3.86E-06
2.23	3.49E-06
2.24	3.15E-06
2.25	2.85E-06
2.26	2.58E-06
2.27	2.33E-06
2.28	2.11E-06
2.29	1.90E-06
2.3	1.72E-06
2.31	1.55E-06
2.32	1.40E-06
2.33	1.27E-06
2.34	1.15E-06
2.35	1.04E-06
2.36	9.35E-07
2.37	8.45E-07
2.38	7.63E-07
2.39	6.89E-07
2.4	6.23E-07
2.41	5.62E-07
2.42	5.08E-07
2.43	4.58E-07
2.44	4.14E-07
2.45	3.74E-07
2.46	3.37E-07
2.47	3.05E-07
2.48	2.75E-07
2.49	2.48E-07
2.5	2.24E-07
2.51	2.02E-07
2.52	1.82E-07
2.53	1.65E-07
2.54	1.49E-07
2.55	1.34E-07
2.56	1.21E-07
2.57	1.09E-07
2.58	9.86E-08
2.59	8.90E-08
2.6	8.02E-08
end
(non-diagonal dipoles)
dipole  2 1
name "<B1Sigma+|dmz|X1Sigma+>"
spin   0 0
lambda  0  0
type   grid
factor   -i   (0, 1 or i)
units angstrom  ea0 
<x|lz|y> 0  0
values
0.92	0.038984244
0.925618729	0.038368108
0.931237458	0.037909401
0.936856187	0.037604647
0.942474916	0.037450372
0.948093645	0.037443102
0.953712375	0.037579363
0.959331104	0.037855678
0.964949833	0.038268574
0.970568562	0.038814577
0.976187291	0.03949021
0.98180602	0.040292001
0.987424749	0.041216473
0.993043478	0.042260153
0.998662207	0.043419566
1.004280936	0.044691237
1.009899666	0.046071692
1.015518395	0.047557456
1.021137124	0.049145053
1.026755853	0.050831011
1.032374582	0.052611853
1.037993311	0.054484106
1.04361204	0.056444294
1.049230769	0.058488943
1.054849498	0.060614579
1.060468227	0.062817727
1.066086957	0.065111008
1.071705686	0.067482828
1.077324415	0.069927967
1.082943144	0.072437724
1.088561873	0.074999615
1.094180602	0.077605263
1.099799331	0.080259925
1.10541806	0.082969848
1.111036789	0.085732994
1.116655518	0.088543889
1.122274247	0.091395793
1.127892977	0.094281665
1.133511706	0.097194079
1.139130435	0.100124763
1.144749164	0.103065497
1.150367893	0.106009046
1.155986622	0.108948777
1.161605351	0.1118781
1.16722408	0.114788924
1.172842809	0.117671653
1.178461538	0.120516455
1.184080268	0.123313506
1.189698997	0.126052968
1.195317726	0.12872374
1.200936455	0.131315016
1.206555184	0.133832468
1.212173913	0.136296884
1.217792642	0.138713976
1.223411371	0.141076393
1.2290301	0.143380857
1.234648829	0.145626625
1.240267559	0.147811977
1.245886288	0.149934606
1.251505017	0.151991958
1.257123746	0.153981443
1.262742475	0.155900503
1.268361204	0.157746624
1.273979933	0.159517345
1.279598662	0.161210274
1.285217391	0.162823094
1.29083612	0.164353576
1.296454849	0.165799592
1.302073579	0.16715912
1.307692308	0.168430255
1.313311037	0.169611222
1.318929766	0.170700375
1.324548495	0.171696213
1.330167224	0.172597381
1.335785953	0.173402675
1.341404682	0.174111049
1.347023411	0.174721618
1.35264214	0.175233657
1.35826087	0.175646606
1.363879599	0.175960067
1.369498328	0.176173804
1.375117057	0.176287743
1.380735786	0.176301964
1.386354515	0.176216703
1.391973244	0.17603234
1.397591973	0.1757494
1.403210702	0.175368541
1.408829431	0.174890546
1.414448161	0.174316319
1.42006689	0.173646871
1.425685619	0.172883312
1.431304348	0.172026843
1.436923077	0.17107874
1.442541806	0.170040347
1.448160535	0.168913064
1.453779264	0.167698336
1.459397993	0.166397638
1.465016722	0.165012222
1.470635452	0.163542098
1.476254181	0.161986566
1.48187291	0.160345666
1.487491639	0.158620039
1.493110368	0.156810586
1.498729097	0.154918523
1.504347826	0.152945414
1.509966555	0.150893116
1.515585284	0.148763752
1.521204013	0.14655968
1.526822742	0.144283493
1.532441472	0.141937999
1.538060201	0.139526146
1.54367893	0.137050972
1.549297659	0.134515892
1.554916388	0.131924517
1.560535117	0.129279451
1.566153846	0.126583935
1.571772575	0.123845669
1.577391304	0.121065899
1.583010033	0.118228421
1.588628763	0.115324929
1.594247492	0.112367997
1.599866221	0.109370734
1.60548495	0.106341152
1.611103679	0.103287678
1.616722408	0.100219371
1.622341137	0.097144606
1.627959866	0.094071243
1.633578595	0.09100688
1.639197324	0.087958744
1.644816054	0.084933633
1.650434783	0.081937945
1.656053512	0.078977651
1.661672241	0.076058234
1.66729097	0.073184772
1.672909699	0.070362022
1.678528428	0.067593884
1.684147157	0.0648834
1.689765886	0.062234968
1.695384615	0.059652484
1.701003344	0.057130994
1.706622074	0.054671767
1.712240803	0.052308562
1.717859532	0.050072705
1.723478261	0.047961327
1.72909699	0.045721862
1.734715719	0.043307199
1.740334448	0.040765815
1.745953177	0.038143402
1.751571906	0.035483145
1.757190635	0.032827048
1.762809365	0.030215869
1.768428094	0.027687822
1.774046823	0.025278588
1.779665552	0.023021619
1.785284281	0.020948075
1.79090301	0.019086773
1.796521739	0.017469834
1.802140468	0.016124709
1.807759197	0.015071219
1.813377926	0.014326945
1.818996656	0.013907211
1.824615385	0.013825151
1.830234114	0.014091749
1.835852843	0.014715506
1.841471572	0.015702524
1.847090301	0.017057897
1.85270903	0.01878419
1.858327759	0.020876577
1.863946488	0.023334036
1.87	0.026191021
1.88	0.029492442
1.89	0.03322492
1.9	0.037371599
1.91	0.041918394
1.92	0.046849247
1.93	0.052145603
1.94	0.057787586
1.95	0.063753902
1.96	0.070021589
1.97	0.076566083
1.98	0.083361264
1.99	0.09037942
2	0.097591249
2.01	0.104965922
2.02	0.112470974
2.03	0.12007217
2.04	0.12773406
2.05	0.135420126
2.06	0.143090249
2.07	0.150702109
2.08	0.158221192
2.09	0.165606247
2.1	0.172774707
2.11	0.179629405
2.12	0.186094945
2.13	0.192392497
2.14	0.198758712
2.15	0.205186376
2.16	0.211642401
2.17	0.218095692
2.18	0.22451715
2.19	0.23087967
2.2	0.237158143
2.21	0.243329453
2.22	0.249372479
2.23	0.255268096
2.24	0.260999172
2.25	0.266543723
2.26	0.271881935
2.27	0.277000346
2.28	0.281887399
2.29	0.28653345
2.3	0.286205045
2.31	0.294315397
2.32	0.301432101
2.33	0.307607565
2.34	0.312894198
2.35	0.317344407
2.36	0.321010601
2.37	0.323945188
2.38	0.326200576
2.39	0.327829174
2.4	0.328883389
2.41	0.329415629
2.42	0.329478304
2.43	0.32912382
2.44	0.328404586
2.45	0.327373011
2.46	0.326081502
2.47	0.324582467
2.48	0.322928315
2.49	0.321171454
2.5	0.319364292
2.51	0.317559238
2.52	0.315808698
2.53	0.314165082
2.54	0.312680798
2.55	0.311408254
2.56	0.310399857
2.57	0.309708017
2.58	0.309385141
2.59	0.309483637
2.6	0.310055914
end
FITTING off
JLIST    0 - 110
itmax 0
fit_factor  1e-16


INTENSITY on
  absorption
  Lande
  overlap 
  THRESH_INTES  1e-50
  THRESH_LINE   1e-50
  THRESH_COEFF  1e-50 
  TEMPERATURE   200
  nspin 0 0 
  J, 0,110
  linelist  CO
  freq-window  -0.001,  120000.0
  energy low   -0.001, 90000.00, upper   -0.00,  120000.0
END
