# Supplementary material for: Theoretical investigation of the A1Π–X1Σ+, B1Σ+–X1Σ+, C1Σ+–X1Σ+, and E1Π–X1Σ+ transitions of the CO molecule
Source: Phys Chem Chem Phys. 2024 Dec 27;27(5):2783–801. doi: 10.1039/d4cp03418j (PMC11736852; doi:10.1039/d4cp03418j)
Supplement: CP-027-D4CP03418J-s002 [file CP-027-D4CP03418J-s002.zip › duo_c-x_diabatic.inp]

atoms C O
molecule CO

(Total number of states taken into account)
nstates 2
(Total angular momentum quantum  - a value or an interval)
jrot 0 - 110


SolutionMethod Sinc
grid
  npoints 501  (odd)
  range  0.92,1.5
  type 0   (nsub)
end 

symmetry Cs(M)

DIAGONALIZER 
 SYEV
 enermax 130000.0
end

CONTRACTION
  vib
  vmax 1 2
END

(potentials)
poten 1
name "X1Sigma+"
symmetry +
lambda 0
mult   1
type   grid
units angstrom cm-1
values
0.7863	98414.03676
0.7923	95477.14892
0.7983	92446.02204
0.8043	89339.24902
0.8103	86174.47695
0.8163	82968.3488
0.8223	79736.46229
0.8283	76493.34462
0.8343	73252.44109
0.8403	70026.11613
0.8463	66825.66505
0.8523	63661.3351
0.8583	60542.35417
0.8643	57476.966
0.8703	54472.47047
0.8763	51535.26796
0.8823	48670.90662
0.8883	45884.13172
0.8943	43178.93627
0.9003	40558.61203
0.9063	38025.80057
0.9123	35582.5436
0.9183	33230.33227
0.9243	30970.15507
0.9303	28802.54392
0.9363	26727.61845
0.9423	24745.12806
0.9483	22854.49178
0.9543	21054.83583
0.9603	19345.02882
0.9663	17723.71457
0.9723	16189.34264
0.9783	14740.19651
0.9843	13374.41958
0.9903	12090.03895
0.9963	10884.98719
1.0023	9757.1221
1.0083	8704.244568
1.0143	7724.114717
1.0203	6814.466339
1.0263	5973.019791
1.0323	5197.493436
1.0383	4485.613739
1.0443	3835.124113
1.0503	3243.792627
1.0563	2709.418652
1.0623	2229.838552
1.0683	1802.930494
1.0743	1426.61846
1.0803	1098.875546
1.0863	817.7265997
1.0923	581.2502869
1.0983	387.5806267
1.1043	234.9080669
1.1103	121.4801452
1.1163	45.60178751
1.1223	5.635286117
1.1283	0
1.1343	27.17181302
1.1403	85.68238444
1.1463	174.1182223
1.1523	291.1196069
1.1583	435.3793902
1.1643	605.6416925
1.1703	800.7005169
1.1763	1019.3983
1.1823	1260.624416
1.1883	1523.31364
1.1943	1806.444601
1.2003	2109.038214
1.2063	2430.156117
1.2123	2768.89911
1.2183	3124.40562
1.2243	3495.85017
1.2303	3882.44189
1.2363	4283.423049
1.2423	4698.067626
1.2483	5125.679914
1.2543	5565.593172
1.2603	6017.168307
1.2663	6479.792612
1.2723	6952.878537
1.2783	7435.862514
1.2843	7928.203823
1.2903	8429.383504
1.2963	8938.903313
1.3023	9456.284725
1.3083	9981.067984
1.3143	10512.81119
1.3203	11051.08943
1.3263	11595.49396
1.3323	12145.63141
1.3383	12701.12306
1.3443	13261.60411
1.3503	13826.72302
1.3563	14396.14088
1.3623	14969.53081
1.3683	15546.57739
1.3743	16126.97615
1.3803	16710.43302
1.3863	17296.66389
1.3923	17885.39419
1.3983	18476.35839
1.4043	19069.2997
1.4103	19663.96963
1.4163	20260.12768
1.4223	20857.54101
1.4283	21455.98414
1.4343	22055.23862
1.4403	22655.09285
1.4463	23255.34174
1.4523	23855.78653
1.4583	24456.23459
1.4643	25056.49914
1.4703	25656.39914
1.4763	26255.75906
1.4823	26854.40874
1.4883	27452.18324
1.4943	28048.92265
1.5003	28644.47202
1.5063	29238.68118
1.5123	29831.40464
1.5183	30422.5015
1.5243	31011.83528
1.5303	31599.27391
1.5363	32184.68956
1.5423	32767.95859
1.5483	33348.96145
1.5543	33927.58263
1.5603	34503.71055
1.5663	35077.2375
1.5723	35648.05957
1.5783	36216.0766
1.5843	36781.19208
1.5903	37343.31313
1.5963	37902.3504
1.6023	38458.21807
1.6083	39010.83372
1.6143	39560.11831
1.6203	40105.99616
1.6263	40648.39483
1.6323	41187.2451
1.6383	41722.48094
1.6443	42254.03942
1.6503	42781.86067
1.6563	43305.88784
1.6623	43826.06704
1.6683	44342.34729
1.6743	44854.68046
1.6803	45363.02124
1.6863	45867.32708
1.6923	46367.55813
1.6983	46863.67719
1.7043	47355.64967
1.7103	47843.44353
1.7163	48327.02924
1.7223	48806.37971
1.7283	49281.47024
1.7343	49752.27849
1.7403	50218.78441
1.7463	50680.97018
1.7523	51138.8202
1.7583	51592.32096
1.7643	52041.46108
1.7703	52486.23119
1.7763	52926.6239
1.7823	53362.63376
1.7883	53794.25718
1.7943	54221.49242
1.8003	54644.33949
1.8063	55062.80014
1.8123	55476.87778
1.8183	55886.57745
1.8243	56291.90576
1.8303	56692.87083
1.8363	57089.48226
1.8423	57481.75107
1.8483	57869.68967
1.8543	58253.31176
1.8603	58632.63234
1.8663	59007.66765
1.8723	59378.43509
1.8783	59744.95322
1.8843	60107.24167
1.8903	60465.32114
1.8963	60819.21332
1.9023	61168.94088
1.9083	61514.52738
1.9143	61855.99727
1.9203	62193.37584
1.9263	62526.68918
1.9323	62855.96413
1.9383	63181.22823
1.9443	63502.50972
1.9503	63819.83748
1.9563	64133.24099
1.9623	64442.75031
1.9683	64748.39601
1.9743	65050.20919
1.9803	65348.22141
1.9863	65642.46465
1.9923	65932.97133
1.9983	66219.77421
2.0043	66502.90641
2.0103	66782.40136
2.0163	67058.2928
2.0223	67330.61469
2.0283	67599.40126
2.0343	67864.68693
2.0403	68126.50631
2.0463	68384.89418
2.0523	68639.88543
2.0583	68891.51508
2.0643	69139.81825
2.0703	69384.83012
2.0763	69626.58592
2.0823	69865.12092
2.0883	70100.47038
2.0943	70332.6696
2.1003	70561.75381
2.1063	70787.75822
2.1123	71010.718
2.1183	71230.66821
2.1243	71447.64386
2.1303	71661.67985
2.1363	71872.81095
2.1423	72081.07184
2.1483	72286.49701
2.1543	72489.12085
2.1603	72688.97756
2.1663	72886.10118
2.1723	73080.52555
2.1783	73272.28434
2.1843	73461.41101
2.1903	73647.9388
2.1963	73831.90075
2.2023	74013.32966
2.2083	74192.25811
2.2143	74368.71843
2.2203	74542.74271
2.2263	74714.36278
2.2323	74883.61023
2.2383	75050.51637
2.2443	75215.11226
2.2503	75377.42865
2.2563	75537.49607
2.2623	75695.34473
2.2683	75851.00457
2.2743	76004.50524
2.2803	76155.87611
2.2863	76305.14624
2.2923	76452.34442
2.2983	76597.49913
2.3043	76740.63856
2.3103	76881.79058
2.3163	77020.98279
2.3223	77158.24247
2.3283	77293.59661
2.3343	77427.07187
2.3403	77558.69465
2.3463	77688.491
2.3523	77816.48672
2.3583	77942.70725
2.3643	78067.17777
2.3703	78189.92313
2.3763	78310.96791
2.3823	78430.33636
2.3883	78548.05243
2.3943	78664.1398
2.4003	78778.62182
2.4063	78891.52157
2.4123	79002.86181
2.4183	79112.66503
2.4243	79220.95341
2.4303	79327.74885
2.4363	79433.07297
2.4423	79536.94708
2.4483	79639.39223
2.4543	79740.42917
2.4603	79840.07837
2.4663	79938.36005
2.4723	80035.29411
2.4783	80130.90021
2.4843	80225.19773
2.4903	80318.20578
2.4963	80409.9432
2.5023	80500.42857
2.5083	80589.68022
2.5143	80677.71618
2.5203	80764.55429
2.5263	80850.21207
2.5323	80934.70683
2.5383	81018.05563
2.5443	81100.27526
2.5503	81181.38229
2.5563	81261.39303
2.5623	81340.32358
2.5683	81418.18978
2.5743	81495.00725
2.5803	81570.79138
2.5863	81645.55732
2.5923	81719.32001
2.5983	81792.09417
2.6043	81863.89429
2.6103	81934.73466
2.6163	82004.62933
2.6223	82073.59218
2.6283	82141.63685
2.6343	82208.77678
2.6403	82275.02522
2.6463	82340.3952
2.6523	82404.89958
2.6583	82468.551
2.6643	82531.36192
2.6703	82593.34462
2.6763	82654.51116
2.6823	82714.87347
2.6883	82774.44324
2.6943	82833.23203
2.7003	82891.25119
2.7063	82948.5119
2.7123	83005.0252
2.7183	83060.80191
2.7243	83115.85273
2.7303	83170.18818
2.7363	83223.8186
2.7423	83276.75418
2.7483	83329.00498
2.7543	83380.58087
2.7603	83431.49158
2.7663	83481.74669
2.7723	83531.35564
2.7783	83580.3277
2.7843	83628.67203
2.7903	83676.39762
2.7963	83723.51333
2.8023	83770.02789
2.8083	83815.94989
2.8143	83861.28777
2.8203	83906.04988
2.8263	83950.24439
2.8323	83993.87939
2.8383	84036.96281
2.8443	84079.50247
2.8503	84121.50607
2.8563	84162.98119
2.8623	84203.93529
2.8683	84244.37572
2.8743	84284.3097
2.8803	84323.74436
2.8863	84362.68671
2.8923	84401.14364
2.8983	84439.12195
2.9043	84476.62833
2.9103	84513.66936
2.9163	84550.25152
2.9223	84586.3812
2.9283	84622.06468
2.9343	84657.30814
2.9403	84692.11768
2.9463	84726.49928
2.9523	84760.45887
2.9583	84794.00223
2.9643	84827.13511
2.9703	84859.86313
2.9763	84892.19184
2.9823	84924.1267
2.9883	84955.6731
2.9943	84986.83632
3.0003	85017.62158
3.0063	85048.03401
3.0123	85078.07867
3.0183	85107.76054
3.0243	85137.08451
3.0303	85166.05541
3.0363	85194.678
3.0423	85222.95695
3.0483	85250.89687
3.0543	85278.5023
3.0603	85305.77771
3.0663	85332.72749
3.0723	85359.35599
3.0783	85385.66746
3.0843	85411.66611
3.0903	85437.35608
3.0963	85462.74145
3.1023	85487.82623
3.1083	85512.61437
3.1143	85537.10977
3.1203	85561.31626
3.1263	85585.23762
3.1323	85608.87756
3.1383	85632.23976
3.1443	85655.32783
3.1503	85678.14531
3.1563	85700.69571
3.1623	85722.98248
3.1683	85745.00902
3.1743	85766.77867
3.1803	85788.29473
3.1863	85809.56045
3.1923	85830.57902
3.1983	85851.35361
3.2043	85871.88731
3.2103	85892.18318
3.2163	85912.24424
3.2223	85932.07346
3.2283	85951.67376
3.2343	85971.04803
3.2403	85990.1991
3.2463	86009.12977
3.2523	86027.8428
3.2583	86046.34091
3.2643	86064.62677
3.2703	86082.70302
3.2763	86100.57226
3.2823	86118.23705
3.2883	86135.69991
3.2943	86152.96333
3.3003	86170.02977
3.3063	86186.90163
3.3123	86203.5813
3.3183	86220.07112
3.3243	86236.37342
3.3303	86252.49045
3.3363	86268.42448
3.3423	86284.17771
3.3483	86299.75233
3.3543	86315.15049
3.3603	86330.37431
3.3663	86345.42587
3.3723	86360.30724
3.3783	86375.02045
3.3843	86389.5675
3.3903	86403.95037
3.3963	86418.17099
3.4023	86432.23129
3.4083	86446.13316
3.4143	86459.87846
3.4203	86473.46904
3.4263	86486.90669
3.4323	86500.19321
3.4383	86513.33037
3.4443	86526.31989
3.4503	86539.1635
3.4563	86551.86287
3.4623	86564.41968
3.4683	86576.83557
3.4743	86589.11215
3.4803	86601.25103
3.4863	86613.253
end
poten 2
name "C1Sigma+"
symmetry +
lambda 0
mult   1
type   grid
units angstrom cm-1
values
0.9196	123529.39
0.92037	123202.2349
0.92114	122878.0421
0.92191	122556.7783
0.92268	122238.4105
0.92345	121922.9065
0.92422	121610.2341
0.925	121300.3619
0.92577	120993.259
0.92654	120688.8948
0.92731	120387.2392
0.92808	120088.2625
0.92885	119791.9356
0.92962	119498.2296
0.93039	119207.1164
0.93116	118918.5678
0.93193	118632.5565
0.9327	118349.0554
0.93347	118068.0377
0.93424	117789.4773
0.93502	117513.3483
0.93579	117239.6251
0.93656	116968.2827
0.93733	116699.2963
0.9381	116432.6417
0.93887	116168.2948
0.93964	115906.232
0.94041	115646.4302
0.94118	115388.8663
0.94195	115133.5179
0.94272	114880.3628
0.94349	114629.3791
0.94426	114380.5453
0.94504	114133.8402
0.94581	113889.2429
0.94658	113646.7329
0.94735	113406.29
0.94812	113167.8942
0.94889	112931.5261
0.94966	112697.1661
0.95043	112464.7954
0.9512	112234.3952
0.95197	112005.9471
0.95274	111779.433
0.95351	111554.835
0.95428	111332.1355
0.95506	111111.3173
0.95583	110892.3633
0.9566	110675.2567
0.95737	110459.981
0.95814	110246.52
0.95891	110034.8577
0.95968	109824.9782
0.96045	109616.8662
0.96122	109410.5063
0.96199	109205.8835
0.96276	109002.983
0.96353	108801.7903
0.9643	108602.2909
0.96508	108404.4709
0.96585	108208.3163
0.96662	108013.8134
0.96739	107820.9487
0.96816	107629.709
0.96893	107440.0813
0.9697	107252.0527
0.97047	107065.6105
0.97124	106880.7423
0.97201	106697.4358
0.97278	106515.6789
0.97355	106335.4598
0.97432	106156.7668
0.9751	105979.5882
0.97587	105803.9129
0.97664	105629.7295
0.97741	105457.0271
0.97818	105285.7949
0.97895	105116.0222
0.97972	104947.6984
0.98049	104780.8133
0.98126	104615.3566
0.98203	104451.3183
0.9828	104288.6885
0.98357	104127.4575
0.98434	103967.6156
0.98512	103809.1534
0.98589	103652.0617
0.98666	103496.3311
0.98743	103341.9528
0.9882	103188.9177
0.98897	103037.2172
0.98974	102886.8425
0.99051	102737.7852
0.99128	102590.0368
0.99205	102443.589
0.99282	102298.4338
0.99359	102154.5631
0.99436	102011.9689
0.99514	101870.6434
0.99591	101730.5789
0.99668	101591.7679
0.99745	101454.2028
0.99822	101317.8762
0.99899	101182.7809
0.99976	101048.9096
1.00053	100916.2553
1.0013	100784.811
1.00207	100654.5698
1.00284	100525.5248
1.00361	100397.6693
1.00438	100270.9968
1.00516	100145.5006
1.00593	100021.1744
1.0067	99898.01159
1.00747	99776.00604
1.00824	99655.15148
1.00901	99535.44178
1.00978	99416.87085
1.01055	99299.43269
1.01132	99183.12141
1.01209	99067.93111
1.01286	98953.85606
1.01363	98840.8905
1.0144	98729.02879
1.01518	98618.26537
1.01595	98508.59468
1.01672	98400.01128
1.01749	98292.50976
1.01826	98186.0848
1.01903	98080.73107
1.0198	97976.44337
1.02057	97873.21654
1.02134	97771.0454
1.02211	97669.92495
1.02288	97569.85012
1.02365	97470.81595
1.02442	97372.81753
1.0252	97275.84998
1.02597	97179.90848
1.02674	97084.98823
1.02751	96991.08449
1.02828	96898.19255
1.02905	96806.30777
1.02982	96715.42552
1.03059	96625.54123
1.03136	96536.65036
1.03213	96448.74839
1.0329	96361.83088
1.03367	96275.89333
1.03444	96190.93142
1.03522	96106.94076
1.03599	96023.91699
1.03676	95941.85581
1.03753	95860.75296
1.0383	95780.60418
1.03907	95701.40529
1.03984	95623.15205
1.04061	95545.84034
1.04138	95469.46601
1.04215	95394.02493
1.04292	95319.51303
1.04369	95245.92625
1.04446	95173.26053
1.04524	95101.51189
1.04601	95030.67631
1.04678	94960.74979
1.04755	94891.72839
1.04832	94823.60819
1.04909	94756.38526
1.04986	94690.05568
1.05063	94624.6156
1.0514	94560.06112
1.05217	94496.38842
1.05294	94433.59365
1.05371	94371.67297
1.05448	94310.62261
1.05526	94250.43875
1.05603	94191.11762
1.0568	94132.65546
1.05757	94075.04852
1.05834	94018.29302
1.05911	93962.38528
1.05988	93907.32154
1.06065	93853.09811
1.06142	93799.71128
1.06219	93747.15739
1.06296	93695.43271
1.06373	93644.53361
1.0645	93594.45639
1.06528	93545.19743
1.06605	93496.75305
1.06682	93449.11961
1.06759	93402.2935
1.06836	93356.27107
1.06913	93311.04871
1.0699	93266.62278
1.07067	93222.9897
1.07144	93180.14585
1.07221	93138.08762
1.07298	93096.81143
1.07375	93056.31369
1.07452	93016.59079
1.0753	92977.63917
1.07607	92939.45523
1.07684	92902.0354
1.07761	92865.37614
1.07838	92829.47382
1.07915	92794.32489
1.07992	92759.92583
1.08069	92726.27304
1.08146	92693.36295
1.08223	92661.19203
1.083	92629.75671
1.08377	92599.05344
1.08454	92569.07866
1.08532	92539.82883
1.08609	92511.30041
1.08686	92483.48981
1.08763	92456.39352
1.0884	92430.008
1.08917	92404.32968
1.08994	92379.35502
1.09071	92355.08051
1.09148	92331.50255
1.09225	92308.61765
1.09302	92286.42225
1.09379	92264.9128
1.09456	92244.0858
1.09534	92223.93765
1.09611	92204.46487
1.09688	92185.66388
1.09765	92167.53116
1.09842	92150.06319
1.09919	92133.2564
1.09996	92117.10728
1.10073	92101.61228
1.1015	92086.76787
1.10227	92072.57053
1.10304	92059.01669
1.10381	92046.10286
1.10458	92033.82548
1.10536	92022.18102
1.10613	92011.16594
1.1069	92000.77675
1.10767	91991.00985
1.10844	91981.86179
1.10921	91973.329
1.10998	91965.40794
1.11075	91958.0951
1.11152	91951.38693
1.11229	91945.27999
1.11306	91939.77063
1.11383	91934.85542
1.11461	91930.53082
1.11538	91926.7933
1.11615	91923.63933
1.11692	91921.06541
1.11769	91919.06805
1.11846	91917.64369
1.11923	91916.78885
1.12	91916.5
1.12077	91916.77368
1.12154	91917.60632
1.12231	91918.99447
1.12308	91920.93461
1.12385	91923.42326
1.12463	91926.4569
1.1254	91930.03204
1.12617	91934.14524
1.12694	91938.79295
1.12771	91943.97176
1.12848	91949.67813
1.12925	91955.90861
1.13002	91962.65975
1.13079	91969.92804
1.13156	91977.71006
1.13233	91986.00234
1.1331	91994.80142
1.13387	92004.10385
1.13465	92013.90621
1.13542	92024.20502
1.13619	92034.99689
1.13696	92046.27835
1.13773	92058.046
1.1385	92070.29642
1.13927	92083.0262
1.14004	92096.23193
1.14081	92109.91021
1.14158	92124.05763
1.14235	92138.67083
1.14312	92153.74642
1.14389	92169.28102
1.14467	92185.27126
1.14544	92201.71378
1.14621	92218.60524
1.14698	92235.94227
1.14775	92253.72155
1.14852	92271.93973
1.14929	92290.59349
1.15006	92309.67954
1.15083	92329.19454
1.1516	92349.13524
1.15237	92369.4983
1.15314	92390.28044
1.15391	92411.47844
1.15469	92433.08898
1.15546	92455.10883
1.15623	92477.53471
1.157	92500.36348
1.15777	92523.59181
1.15854	92547.21655
1.15931	92571.23446
1.16008	92595.64236
1.16085	92620.43707
1.16162	92645.61539
1.16239	92671.17419
1.16316	92697.11033
1.16393	92723.42064
1.16471	92750.10198
1.16548	92777.15126
1.16625	92804.56537
1.16702	92832.34121
1.16779	92860.4757
1.16856	92888.96574
1.16933	92917.80835
1.1701	92947.00039
1.17087	92976.53892
1.17164	93006.42087
1.17241	93036.64324
1.17318	93067.203
1.17395	93098.09726
1.17473	93129.32296
1.1755	93160.8772
1.17627	93192.75705
1.17704	93224.95957
1.17781	93257.48183
1.17858	93290.32093
1.17935	93323.47405
1.18012	93356.93827
1.18089	93390.71075
1.18166	93424.78866
1.18243	93459.16914
1.1832	93493.84945
1.18397	93528.82676
1.18475	93564.09825
1.18552	93599.66123
1.18629	93635.51292
1.18706	93671.65061
1.18783	93708.07159
1.1886	93744.77308
1.18937	93781.75252
1.19014	93819.0072
1.19091	93856.53443
1.19168	93894.3316
1.19245	93932.39617
1.19322	93970.72544
1.19399	94009.31689
1.19477	94048.1679
1.19554	94087.27598
1.19631	94126.63855
1.19708	94166.25315
1.19785	94206.11727
1.19862	94246.22843
1.19939	94286.58412
1.20016	94327.182
1.20093	94368.01958
1.2017	94409.09445
1.20247	94450.40426
1.20324	94491.94659
1.20401	94533.71913
1.20479	94575.71958
1.20556	94617.94558
1.20633	94660.39484
1.2071	94703.06507
1.20787	94745.95404
1.20864	94789.05949
1.20941	94832.37923
1.21018	94875.91105
1.21095	94919.65273
1.21172	94963.60215
1.21249	95007.75719
1.21326	95052.11568
1.21403	95096.67551
1.21481	95141.43463
1.21558	95186.39096
1.21635	95231.54244
1.21712	95276.88707
1.21789	95322.42284
1.21866	95368.14776
1.21943	95414.05983
1.2202	95460.15716
1.22097	95506.43776
1.22174	95552.8998
1.22251	95599.5413
1.22328	95646.36044
1.22405	95693.3554
1.22483	95740.52433
1.2256	95787.8654
1.22637	95835.37683
1.22714	95883.05687
1.22791	95930.90379
1.22868	95978.91579
1.22945	96027.09124
1.23022	96075.42842
1.23099	96123.92563
1.23176	96172.58128
1.23253	96221.39374
1.2333	96270.36135
1.23407	96319.48259
1.23485	96368.75581
1.23562	96418.17954
1.23639	96467.75223
1.23716	96517.47237
1.23793	96567.33848
1.2387	96617.34906
1.23947	96667.50272
1.24024	96717.798
1.24101	96768.23351
1.24178	96818.80783
1.24255	96869.51967
1.24332	96920.36761
1.24409	96971.35036
1.24487	97022.46661
1.24564	97073.71506
1.24641	97125.09442
1.24718	97176.60352
1.24795	97228.24107
1.24872	97280.00589
1.24949	97331.89681
1.25026	97383.91262
1.25103	97436.0522
1.2518	97488.31439
1.25257	97540.69811
1.25334	97593.20228
1.25411	97645.82582
1.25489	97698.56766
1.25566	97751.42681
1.25643	97804.40222
1.2572	97857.49286
1.25797	97910.69786
1.25874	97964.0162
1.25951	98017.44693
1.26028	98070.9892
1.26105	98124.642
1.26182	98178.40454
1.26259	98232.27597
1.26336	98286.25537
1.26413	98340.34195
1.26491	98394.53494
1.26568	98448.8335
1.26645	98503.23686
1.26722	98557.74432
1.26799	98612.3551
1.26876	98667.06848
1.26953	98721.88382
1.2703	98776.80037
1.27107	98831.81747
1.27184	98886.93449
1.27261	98942.15086
1.27338	98997.46588
1.27415	99052.87899
1.27493	99108.3896
1.2757	99163.99716
1.27647	99219.70113
1.27724	99275.501
1.27801	99331.39619
1.27878	99387.38628
1.27955	99443.47074
1.28032	99499.64917
1.28109	99555.92103
1.28186	99612.28596
1.28263	99668.74349
1.2834	99725.29332
1.28417	99781.93495
1.28495	99838.66808
1.28572	99895.49231
1.28649	99952.40734
1.28726	100009.4129
1.28803	100066.5085
1.2888	100123.694
1.28957	100180.9691
1.29034	100238.3334
1.29111	100295.7869
1.29188	100353.3292
1.29265	100410.96
1.29342	100468.6793
1.29419	100526.4867
1.29497	100584.3821
1.29574	100642.3654
1.29651	100700.4363
1.29728	100758.5947
1.29805	100816.8406
1.29882	100875.1737
1.29959	100933.594
1.30036	100992.1014
1.30113	101050.6958
1.3019	101109.3771
1.30267	101168.1453
1.30344	101227.0002
1.30421	101285.9419
1.30499	101344.9704
1.30576	101404.0856
1.30653	101463.2876
1.3073	101522.5763
1.30807	101581.9517
1.30884	101641.414
1.30961	101700.9631
1.31038	101760.599
1.31115	101820.3219
1.31192	101880.1318
1.31269	101940.0288
1.31346	102000.0129
1.31423	102060.0843
1.31501	102120.243
1.31578	102180.4892
1.31655	102240.8231
1.31732	102301.2446
1.31809	102361.7541
1.31886	102422.3515
1.31963	102483.0371
1.3204	102543.8111
1.32117	102604.6735
1.32194	102665.6246
1.32271	102726.6647
1.32348	102787.7937
1.32425	102849.012
1.32503	102910.3198
1.3258	102971.7172
1.32657	103033.2045
1.32734	103094.7819
1.32811	103156.4496
1.32888	103218.2079
1.32965	103280.057
1.33042	103341.9972
1.33119	103404.0286
1.33196	103466.1516
1.33273	103528.3664
1.3335	103590.6733
1.33427	103653.0725
1.33505	103715.5643
1.33582	103778.1491
1.33659	103840.827
1.33736	103903.5983
1.33813	103966.4634
1.3389	104029.4225
1.33967	104092.4759
1.34044	104155.624
1.34121	104218.8669
1.34198	104282.2051
1.34275	104345.6388
1.34352	104409.1682
1.34429	104472.7938
1.34507	104536.5159
1.34584	104600.3347
1.34661	104664.2505
1.34738	104728.2637
1.34815	104792.3746
1.34892	104856.5834
1.34969	104920.8905
1.35046	104985.2962
1.35123	105049.8009
1.352	105114.4049
1.35277	105179.1083
1.35354	105243.9117
1.35431	105308.8152
1.35509	105373.8192
1.35586	105438.924
1.35663	105504.1299
1.3574	105569.4374
1.35817	105634.8464
1.35894	105700.3575
1.35971	105765.971
1.36048	105831.6871
1.36125	105897.5062
1.36202	105963.4285
1.36279	106029.4544
1.36356	106095.584
1.36433	106161.8178
1.36511	106228.156
1.36588	106294.5989
1.36665	106361.1468
1.36742	106427.7999
1.36819	106494.5586
1.36896	106561.4231
1.36973	106628.3936
1.3705	106695.4704
1.37127	106762.6539
1.37204	106829.9441
1.37281	106897.3415
1.37358	106964.8462
1.37435	107032.4585
1.37513	107100.1786
1.3759	107168.0067
1.37667	107235.943
1.37744	107303.9879
1.37821	107372.1415
1.37898	107440.4039
1.37975	107508.7755
1.38052	107577.2564
1.38129	107645.8467
1.38206	107714.5468
1.38283	107783.3567
1.3836	107852.2766
1.38437	107921.3067
1.38515	107990.4472
1.38592	108059.6982
1.38669	108129.0597
1.38746	108198.5321
1.38823	108268.1154
1.389	108337.8097
1.38977	108407.6153
1.39054	108477.532
1.39131	108547.5601
1.39208	108617.6996
1.39285	108687.9506
1.39362	108758.3133
1.39439	108828.7877
1.39517	108899.3738
1.39594	108970.0717
1.39671	109040.8814
1.39748	109111.8029
1.39825	109182.8364
1.39902	109253.9818
1.39979	109325.239
1.40056	109396.6082
1.40133	109468.0893
1.4021	109539.6823
1.40287	109611.3872
1.40364	109683.2038
1.40441	109755.1323
1.40519	109827.1725
1.40596	109899.3243
1.40673	109971.5877
1.4075	110043.9626
1.40827	110116.4489
1.40904	110189.0465
1.40981	110261.7553
1.41058	110334.5752
1.41135	110407.506
1.41212	110480.5476
1.41289	110553.6998
1.41366	110626.9625
1.41443	110700.3356
1.41521	110773.8186
1.41598	110847.4117
1.41675	110921.1145
1.41752	110994.9268
1.41829	111068.8484
1.41906	111142.879
1.41983	111217.0185
1.4206	111291.2665
1.42137	111365.6228
1.42214	111440.0871
1.42291	111514.6591
1.42368	111589.3385
1.42445	111664.1252
1.42523	111739.0185
1.426	111814.0184
1.42677	111889.1244
1.42754	111964.3362
1.42831	112039.6535
1.42908	112115.0758
1.42985	112190.6028
1.43062	112266.2341
1.43139	112341.9693
1.43216	112417.8079
1.43293	112493.7496
1.4337	112569.7939
1.43447	112645.9405
1.43525	112722.1887
1.43602	112798.5383
1.43679	112874.9886
1.43756	112951.5392
1.43833	113028.1896
1.4391	113104.9393
1.43987	113181.7878
1.44064	113258.7347
1.44141	113335.7792
1.44218	113412.9209
1.44295	113490.1592
1.44372	113567.4936
1.44449	113644.9235
1.44527	113722.4483
1.44604	113800.0673
1.44681	113877.7802
1.44758	113955.5861
1.44835	114033.4844
1.44912	114111.4746
1.44989	114189.556
1.45066	114267.7279
1.45143	114345.9897
1.4522	114424.3406
1.45297	114502.7801
1.45374	114581.3075
1.45451	114659.9218
1.45529	114738.6227
1.45606	114817.4092
1.45683	114896.2808
1.4576	114975.2366
1.45837	115054.2758
1.45914	115133.3979
1.45991	115212.6019
1.46068	115291.8872
1.46145	115371.2529
1.46222	115450.6982
1.46299	115530.2225
1.46376	115609.8247
1.46453	115689.5043
1.46531	115769.2603
1.46608	115849.0919
1.46685	115928.9984
1.46762	116008.9788
1.46839	116089.0323
1.46916	116169.1581
1.46993	116249.3553
1.4707	116329.623
1.47147	116409.9605
1.47224	116490.3667
1.47301	116570.8408
1.47378	116651.382
1.47455	116731.9893
1.47533	116812.6618
1.4761	116893.3986
1.47687	116974.1989
1.47764	117055.0616
1.47841	117135.986
1.47918	117216.9709
1.47995	117298.0156
1.48072	117379.1191
1.48149	117460.2805
1.48226	117541.4986
1.48303	117622.7728
1.4838	117704.1019
1.48457	117785.485
1.48535	117866.9213
1.48612	117948.4096
1.48689	118029.9491
1.48766	118111.5387
1.48843	118193.1775
1.4892	118274.8646
1.48997	118356.5989
1.49074	118438.3795
1.49151	118520.2053
1.49228	118602.0754
1.49305	118683.9889
1.49382	118765.9446
1.49459	118847.9417
1.49537	118929.9791
1.49614	119012.0559
1.49691	119094.171
1.49768	119176.3235
1.49845	119258.5123
1.49922	119340.7365
1.49999	119422.9951
1.50076	119505.2871
1.50153	119587.6115
1.5023	119669.9673
1.50307	119752.3536
1.50384	119834.7692
1.50462	119917.2133
1.50539	119999.6848
1.50616	120082.1828
1.50693	120164.7063
1.5077	120247.2544
1.50847	120329.826
1.50924	120412.42
1.51001	120495.0358
1.51078	120577.672
1.51155	120660.3279
1.51232	120743.0026
1.51309	120825.695
1.51386	120908.4041
1.51464	120991.1291
1.51541	121073.869
1.51618	121156.6228
1.51695	121239.3896
1.51772	121322.1686
1.51849	121404.9586
1.51926	121487.7589
1.52003	121570.5684
1.5208	121653.3864
1.52157	121736.2119
1.52234	121819.0441
1.52311	121901.882
1.52388	121984.7247
1.52466	122067.5714
1.52543	122150.4212
1.5262	122233.2733
1.52697	122316.1267
1.52774	122398.9807
1.52851	122481.8345
1.52928	122564.6871
1.53005	122647.5378
1.53082	122730.3858
1.53159	122813.2302
1.53236	122896.0704
1.53313	122978.9055
1.5339	123061.7346
1.53468	123144.5572
1.53545	123227.3724
1.53622	123310.1794
1.53699	123392.9777
1.53776	123475.7665
1.53853	123558.5448
1.5393	123641.3123
1.54007	123724.0682
1.54084	123806.8116
1.54161	123889.5422
1.54238	123972.2591
1.54315	124054.9619
1.54392	124137.6496
1.5447	124220.3219
1.54547	124302.9782
1.54624	124385.6178
1.54701	124468.2401
1.54778	124550.8446
1.54855	124633.4308
1.54932	124715.9981
1.55009	124798.5461
1.55086	124881.0741
1.55163	124963.582
1.5524	125046.0687
1.55317	125128.5343
1.55394	125210.9782
1.55472	125293.3999
1.55549	125375.7989
1.55626	125458.1751
1.55703	125540.5278
1.5578	125622.8569
1.55857	125705.1619
1.55934	125787.4424
1.56011	125869.6982
1.56088	125951.9291
1.56165	126034.1346
1.56242	126116.3146
1.56319	126198.4687
1.56396	126280.5967
1.56474	126362.6984
1.56551	126444.7737
1.56628	126526.8224
1.56705	126608.844
1.56782	126690.8388
1.56859	126772.8064
1.56936	126854.7468
1.57013	126936.6599
1.5709	127018.5455
1.57167	127100.4037
1.57244	127182.2343
1.57321	127264.0374
1.57398	127345.8128
1.57476	127427.5608
1.57553	127509.2811
1.5763	127590.9739
1.57707	127672.6394
1.57784	127754.2774
1.57861	127835.8884
1.57938	127917.472
1.58015	127999.0288
1.58092	128080.5585
1.58169	128162.0617
1.58246	128243.5383
1.58323	128324.9886
1.584	128406.4128
1.58478	128487.8111
1.58555	128569.1839
1.58632	128650.5312
1.58709	128731.8536
1.58786	128813.1514
1.58863	128894.4247
1.5894	128975.6739
1.59017	129056.8994
1.59094	129138.1017
1.59171	129219.281
1.59248	129300.4378
1.59325	129381.5726
1.59402	129462.6856
1.5948	129543.7777
1.59557	129624.8488
1.59634	129705.8999
1.59711	129786.9313
1.59788	129867.9435
1.59865	129948.937
1.59942	130029.9125
1.60019	130110.8705
1.60096	130191.8116
1.60173	130272.7364
1.6025	130353.6455
1.60327	130434.5394
1.60404	130515.4189
1.60482	130596.2848
1.60559	130677.1374
1.60636	130757.9777
1.60713	130838.8062
1.6079	130919.6237
1.60867	131000.431
1.60944	131081.2286
1.61021	131162.0174
1.61098	131242.7981
1.61175	131323.5715
1.61252	131404.3384
1.61329	131485.0994
1.61406	131565.8555
1.61484	131646.6076
1.61561	131727.3562
1.61638	131808.1022
1.61715	131888.8465
1.61792	131969.59
1.61869	132050.3334
1.61946	132131.0775
1.62023	132211.8234
1.621	132292.5716
1.62177	132373.3233
1.62254	132454.0793
1.62331	132534.8401
1.62408	132615.6069
1.62486	132696.3806
1.62563	132777.162
1.6264	132857.9519
1.62717	132938.7512
1.62794	133019.5608
1.62871	133100.3815
1.62948	133181.2142
1.63025	133262.0599
1.63102	133342.9192
1.63179	133423.7931
1.63256	133504.6824
1.63333	133585.5881
1.6341	133666.5108
1.63488	133747.4514
1.63565	133828.4109
1.63642	133909.3898
1.63719	133990.3891
1.63796	134071.4095
1.63873	134152.4518
1.6395	134233.517
1.64027	134314.6055
1.64104	134395.7181
1.64181	134476.8556
1.64258	134558.0186
1.64335	134639.2079
1.64412	134720.424
1.6449	134801.6678
1.64567	134882.9398
1.64644	134964.2403
1.64721	135045.5703
1.64798	135126.9302
1.64875	135208.3205
1.64952	135289.7416
1.65029	135371.1942
1.65106	135452.6784
1.65183	135534.195
1.6526	135615.744
1.65337	135697.3259
1.65414	135778.9411
1.65492	135860.5896
1.65569	135942.2719
1.65646	136023.9882
1.65723	136105.7383
1.658	136187.5227
1.65877	136269.3413
1.65954	136351.194
1.66031	136433.0809
1.66108	136515.002
1.66185	136596.957
1.66262	136678.9458
1.66339	136760.9682
1.66416	136843.0238
1.66494	136925.1123
1.66571	137007.2334
1.66648	137089.3865
1.66725	137171.5712
1.66802	137253.7868
1.66879	137336.0327
1.66956	137418.3082
1.67033	137500.6124
1.6711	137582.9444
1.67187	137665.3036
1.67264	137747.6888
1.67341	137830.0989
1.67418	137912.5325
1.67496	137994.9887
1.67573	138077.4661
1.6765	138159.9632
1.67727	138242.4785
1.67804	138325.0105
1.67881	138407.5573
1.67958	138490.1174
1.68035	138572.6888
1.68112	138655.2697
1.68189	138737.8577
1.68266	138820.4508
1.68343	138903.0468
1.6842	138985.6431
1.68498	139068.2373
1.68575	139150.8269
1.68652	139233.409
1.68729	139315.981
1.68806	139398.5396
1.68883	139481.0819
1.6896	139563.6048
end 

diabatic 1 2
name "<X1Sigma+|V12|C1Sigma+>"
lambda 0 0
mult   1 1 
factor 1.0
type   grid
values
0.9	0.249
0.91	0.623239256
0.92	0.957332342
0.93	1.336405799
0.94	1.845586171
0.95	2.57
0.96	3.594773829
0.97	5.005034201
0.98	6.885907658
0.99	9.322520744
1	12.4
1.01	16.28603343
1.02	21.47855485
1.03	28.55805957
1.04	38.10504285
1.05	50.7
1.06	66.90173246
1.07	87.18226638
1.08	111.9919341
1.09	141.7810678
1.1	177
1.11	218.5046367
1.12	268.7731796
1.13	330.6894041
1.14	407.1370858
1.15	501
1.16	612.2861206
1.17	729.5002151
1.18	838.2712493
1.19	924.228189
1.2	973
1.21	974.5428807
1.22	936.1219598
1.23	869.3295985
1.24	785.7581582
1.25	697
1.26	612.6783566
1.27	534.5399457
1.28	462.3623566
1.29	395.9231783
1.3	335
1.31	279.423693
1.32	229.2382574
1.33	184.5409752
1.34	145.4291287
1.35	112
1.36	84.35087131
1.37	62.5790248
1.38	46.78174263
1.39	37.05630697
1.4	33.5
end


(non-diagonal dipoles)
dipole  2 1
name "<C1Sigma+|dmz|X1Sigma+>"
spin   0 0
lambda  0  0
type   grid
factor   -i   (0, 1 or i)
units angstrom  ea0 
<x|lz|y> 0  0
values
0.92	0.577327619
0.921605351	0.578025287
0.923210702	0.578716479
0.924816054	0.579402442
0.926421405	0.580084425
0.928026756	0.580763673
0.929632107	0.581441435
0.931237458	0.582118958
0.932842809	0.58279749
0.934448161	0.583478278
0.936053512	0.584162568
0.937658863	0.58485161
0.939264214	0.585546649
0.940869565	0.586248736
0.942474916	0.586955144
0.944080268	0.587659759
0.945685619	0.58835635
0.94729097	0.589038683
0.948896321	0.589700524
0.950501672	0.590335697
0.952107023	0.590941895
0.953712375	0.591523155
0.955317726	0.592084105
0.956923077	0.592629371
0.958528428	0.593163578
0.960133779	0.593691354
0.96173913	0.594216442
0.963344482	0.594739833
0.964949833	0.595261985
0.966555184	0.595783353
0.968160535	0.596304394
0.969765886	0.596825565
0.971371237	0.597347273
0.972976589	0.597869624
0.97458194	0.59839261
0.976187291	0.598916219
0.977792642	0.599440443
0.979397993	0.59996527
0.981003344	0.600490676
0.982608696	0.601016423
0.984214047	0.601542122
0.985819398	0.602067379
0.987424749	0.602591801
0.9890301	0.603114995
0.990635452	0.603636589
0.992240803	0.604157034
0.993846154	0.604677866
0.995451505	0.605200694
0.997056856	0.605727128
0.998662207	0.606258775
1.000267559	0.606797245
1.00187291	0.607343847
1.003478261	0.607899157
1.005083612	0.60846364
1.006688963	0.609037763
1.008294314	0.609621992
1.009899666	0.610216792
1.011505017	0.610822267
1.013110368	0.611436761
1.014715719	0.612058092
1.01632107	0.612684075
1.017926421	0.613312528
1.019531773	0.613941266
1.021137124	0.614568272
1.022742475	0.615193183
1.024347826	0.615816591
1.025953177	0.616439103
1.027558528	0.617061321
1.02916388	0.61768385
1.030769231	0.618307281
1.032374582	0.618931834
1.033979933	0.619557339
1.035585284	0.620183608
1.037190635	0.620810452
1.038795987	0.621437684
1.040401338	0.622065115
1.042006689	0.622692681
1.04361204	0.623320552
1.045217391	0.623948928
1.046822742	0.624578008
1.048428094	0.625207989
1.050033445	0.625839071
1.051638796	0.626471325
1.053244147	0.627104346
1.054849498	0.627737613
1.056454849	0.628370609
1.058060201	0.629002814
1.059665552	0.629633711
1.061270903	0.630263017
1.062876254	0.630892242
1.064481605	0.631523722
1.066086957	0.632159795
1.067692308	0.632802799
1.069297659	0.633455074
1.07090301	0.634118629
1.072508361	0.63478977
1.074113712	0.635459952
1.075719064	0.636120478
1.077324415	0.636762651
1.078929766	0.637377772
1.080535117	0.6379574
1.082140468	0.638508394
1.083745819	0.639061333
1.085351171	0.639648834
1.086956522	0.640303517
1.088561873	0.641058001
1.090167224	0.641944896
1.091772575	0.642988883
1.093377926	0.644191353
1.094983278	0.64554945
1.096588629	0.647060314
1.09819398	0.648721089
1.099799331	0.650528915
1.101404682	0.652480936
1.103010033	0.654574292
1.104615385	0.656806127
1.106220736	0.659173581
1.107826087	0.661673797
1.109431438	0.664303917
1.111036789	0.667061084
1.11264214	0.669942438
1.114247492	0.672945122
1.115852843	0.676066278
1.117458194	0.679303048
1.119063545	0.682652574
1.120668896	0.686111998
1.122274247	0.689678462
1.123879599	0.693349108
1.12548495	0.697121077
1.127090301	0.700991513
1.128695652	0.704957557
1.130301003	0.70901635
1.131906355	0.713165036
1.133511706	0.717400755
1.135117057	0.721720651
1.136722408	0.726121864
1.138327759	0.730601537
1.13993311	0.735156812
1.141538462	0.739784831
1.143143813	0.744482736
1.144749164	0.749247669
1.146354515	0.754076772
1.147959866	0.758967187
1.149565217	0.763916056
1.151170569	0.76892052
1.15277592	0.773977723
1.154381271	0.779084805
1.155986622	0.78423891
1.157591973	0.789437178
1.159197324	0.794676752
1.160802676	0.799954774
1.162408027	0.805268386
1.164013378	0.81061473
1.165618729	0.815990948
1.16722408	0.821394182
1.168829431	0.826821574
1.170434783	0.832270265
1.172040134	0.837737399
1.173645485	0.843220116
1.175250836	0.848715559
1.176856187	0.85422087
1.178461538	0.859733191
1.18006689	0.865249664
1.181672241	0.870767431
1.183277592	0.876283634
1.184882943	0.881795414
1.186488294	0.887299915
1.188093645	0.892794277
1.189698997	0.898275643
1.191304348	0.903741155
1.192909699	0.909187955
1.19451505	0.914613185
1.196120401	0.920013987
1.197725753	0.925387502
1.199331104	0.930730874
1.200936455	0.936041243
1.202541806	0.941315752
1.204147157	0.946551543
1.205752508	0.951745758
1.20735786	0.956895539
1.208963211	0.961998028
1.210568562	0.967050366
1.212173913	0.972049697
1.213779264	0.976993161
1.215384615	0.981877901
1.216989967	0.986701059
1.218595318	0.991459777
1.220200669	0.996151196
1.22180602	1.00077246
1.223411371	1.005320709
1.225016722	1.009793086
1.226622074	1.014186733
1.228227425	1.018498792
1.229832776	1.022726405
1.231438127	1.026866714
1.233043478	1.03091686
1.234648829	1.034873986
1.236254181	1.038735234
1.237859532	1.042497746
1.239464883	1.046158664
1.241070234	1.04971513
1.242675585	1.053164285
1.244280936	1.056503272
1.245886288	1.059729233
1.247491639	1.06283931
1.24909699	1.065830645
1.250702341	1.068700379
1.252307692	1.071445656
1.253913043	1.074063616
1.255518395	1.076551402
1.257123746	1.078906156
1.258729097	1.081125019
1.260334448	1.083205115
1.261939799	1.085139874
1.263545151	1.086914674
1.265150502	1.088513836
1.266755853	1.089921679
1.268361204	1.091122522
1.269966555	1.092100687
1.271571906	1.09284049
1.273177258	1.093326254
1.274782609	1.093542296
1.27638796	1.093472937
1.277993311	1.093102496
1.279598662	1.092415293
1.281204013	1.091398488
1.282809365	1.090063981
1.284414716	1.088436402
1.286020067	1.086540493
1.287625418	1.08440099
1.289230769	1.082042632
1.29083612	1.079490159
1.292441472	1.076768308
1.294046823	1.073901819
1.295652174	1.070915429
1.297257525	1.067833878
1.298862876	1.064681904
1.300468227	1.061484309
1.302073579	1.058271152
1.30367893	1.055081601
1.305284281	1.051955737
1.306889632	1.048933639
1.308494983	1.046055385
1.310100334	1.043361053
1.311705686	1.040890724
1.313311037	1.038684476
1.314916388	1.036782388
1.316521739	1.035224538
1.31812709	1.034051006
1.319732441	1.033301871
1.321337793	1.033009427
1.322943144	1.033154217
1.324548495	1.033695676
1.326153846	1.034593171
1.327759197	1.035806075
1.329364548	1.037293756
1.3309699	1.039015585
1.332575251	1.040930933
1.334180602	1.042999169
1.335785953	1.045179664
1.337391304	1.047431787
1.338996656	1.04971491
1.340602007	1.051990143
1.342207358	1.054297486
1.343812709	1.056786397
1.34541806	1.059614399
1.347023411	1.062939014
1.348628763	1.066917763
1.350234114	1.07170817
1.351839465	1.077467756
1.353444816	1.084354043
1.355050167	1.092524554
1.356655518	1.102136811
1.35826087	1.113348335
1.359866221	1.12631665
1.361471572	1.141124829
1.363076923	1.157473196
1.364682274	1.174939412
1.366287625	1.193101081
1.367892977	1.21153581
1.369498328	1.229821202
1.371103679	1.247534864
1.37270903	1.264254399
1.374314381	1.279557414
1.375919732	1.293021514
1.377525084	1.304224303
1.379130435	1.312743387
1.380735786	1.31815637
1.382341137	1.320040858
1.383946488	1.317974456
1.385551839	1.311534769
1.387157191	1.300299402
1.388762542	1.28384596
1.390367893	1.261752048
1.391973244	1.233595272
1.393578595	1.198953236
1.395183946	1.157403546
1.396789298	1.108523807
1.398394649	1.051891623
1.4	0.9870846
end
FITTING off
JLIST    0 - 110
itmax 0
fit_factor  1e-16


INTENSITY on
  absorption
  Lande
  overlap 
  THRESH_INTES  1e-50
  THRESH_LINE   1e-50
  THRESH_COEFF  1e-50 
  TEMPERATURE   200
  nspin 0 0 
  J, 0,110
  linelist  CO
  freq-window  -0.001,  130000.0
  energy low   -0.001, 90000.00, upper   -0.00,  130000.0
END
