# Supplementary material for: Theoretical investigation of the A1Π–X1Σ+, B1Σ+–X1Σ+, C1Σ+–X1Σ+, and E1Π–X1Σ+ transitions of the CO molecule
Source: Phys Chem Chem Phys. 2024 Dec 27;27(5):2783–801. doi: 10.1039/d4cp03418j (PMC11736852; doi:10.1039/d4cp03418j)
Supplement: CP-027-D4CP03418J-s002 [file CP-027-D4CP03418J-s002.zip › duo_e-x.inp]

atoms C O
molecule CO

(Total number of states taken into account)
nstates 2
(Total angular momentum quantum  - a value or an interval)
jrot 0 - 110

(Defining the integration grid)
SolutionMethod Sinc
grid
  npoints 501  (odd)
  range  0.88,1.26
  type 0   (nsub)
end 

symmetry Cs(M)

DIAGONALIZER 
 SYEV
 enermax 160000.0
end

CONTRACTION
  vib
  vmax 1 1
END
(potentials)

poten 1
name "X1Sigma+"
symmetry +
lambda 0
mult   1
type   grid
units angstrom cm-1
values
0.7863	98414.03676
0.7923	95477.14892
0.7983	92446.02204
0.8043	89339.24902
0.8103	86174.47695
0.8163	82968.3488
0.8223	79736.46229
0.8283	76493.34462
0.8343	73252.44109
0.8403	70026.11613
0.8463	66825.66505
0.8523	63661.3351
0.8583	60542.35417
0.8643	57476.966
0.8703	54472.47047
0.8763	51535.26796
0.8823	48670.90662
0.8883	45884.13172
0.8943	43178.93627
0.9003	40558.61203
0.9063	38025.80057
0.9123	35582.5436
0.9183	33230.33227
0.9243	30970.15507
0.9303	28802.54392
0.9363	26727.61845
0.9423	24745.12806
0.9483	22854.49178
0.9543	21054.83583
0.9603	19345.02882
0.9663	17723.71457
0.9723	16189.34264
0.9783	14740.19651
0.9843	13374.41958
0.9903	12090.03895
0.9963	10884.98719
1.0023	9757.1221
1.0083	8704.244568
1.0143	7724.114717
1.0203	6814.466339
1.0263	5973.019791
1.0323	5197.493436
1.0383	4485.613739
1.0443	3835.124113
1.0503	3243.792627
1.0563	2709.418652
1.0623	2229.838552
1.0683	1802.930494
1.0743	1426.61846
1.0803	1098.875546
1.0863	817.7265997
1.0923	581.2502869
1.0983	387.5806267
1.1043	234.9080669
1.1103	121.4801452
1.1163	45.60178751
1.1223	5.635286117
1.1283	0
1.1343	27.17181302
1.1403	85.68238444
1.1463	174.1182223
1.1523	291.1196069
1.1583	435.3793902
1.1643	605.6416925
1.1703	800.7005169
1.1763	1019.3983
1.1823	1260.624416
1.1883	1523.31364
1.1943	1806.444601
1.2003	2109.038214
1.2063	2430.156117
1.2123	2768.89911
1.2183	3124.40562
1.2243	3495.85017
1.2303	3882.44189
1.2363	4283.423049
1.2423	4698.067626
1.2483	5125.679914
1.2543	5565.593172
1.2603	6017.168307
1.2663	6479.792612
1.2723	6952.878537
1.2783	7435.862514
1.2843	7928.203823
1.2903	8429.383504
1.2963	8938.903313
1.3023	9456.284725
1.3083	9981.067984
1.3143	10512.81119
1.3203	11051.08943
1.3263	11595.49396
1.3323	12145.63141
1.3383	12701.12306
1.3443	13261.60411
1.3503	13826.72302
1.3563	14396.14088
1.3623	14969.53081
1.3683	15546.57739
1.3743	16126.97615
1.3803	16710.43302
1.3863	17296.66389
1.3923	17885.39419
1.3983	18476.35839
1.4043	19069.2997
1.4103	19663.96963
1.4163	20260.12768
1.4223	20857.54101
1.4283	21455.98414
1.4343	22055.23862
1.4403	22655.09285
1.4463	23255.34174
1.4523	23855.78653
1.4583	24456.23459
1.4643	25056.49914
1.4703	25656.39914
1.4763	26255.75906
1.4823	26854.40874
1.4883	27452.18324
1.4943	28048.92265
1.5003	28644.47202
1.5063	29238.68118
1.5123	29831.40464
1.5183	30422.5015
1.5243	31011.83528
1.5303	31599.27391
1.5363	32184.68956
1.5423	32767.95859
1.5483	33348.96145
1.5543	33927.58263
1.5603	34503.71055
1.5663	35077.2375
1.5723	35648.05957
1.5783	36216.0766
1.5843	36781.19208
1.5903	37343.31313
1.5963	37902.3504
1.6023	38458.21807
1.6083	39010.83372
1.6143	39560.11831
1.6203	40105.99616
1.6263	40648.39483
1.6323	41187.2451
1.6383	41722.48094
1.6443	42254.03942
1.6503	42781.86067
1.6563	43305.88784
1.6623	43826.06704
1.6683	44342.34729
1.6743	44854.68046
1.6803	45363.02124
1.6863	45867.32708
1.6923	46367.55813
1.6983	46863.67719
1.7043	47355.64967
1.7103	47843.44353
1.7163	48327.02924
1.7223	48806.37971
1.7283	49281.47024
1.7343	49752.27849
1.7403	50218.78441
1.7463	50680.97018
1.7523	51138.8202
1.7583	51592.32096
1.7643	52041.46108
1.7703	52486.23119
1.7763	52926.6239
1.7823	53362.63376
1.7883	53794.25718
1.7943	54221.49242
1.8003	54644.33949
1.8063	55062.80014
1.8123	55476.87778
1.8183	55886.57745
1.8243	56291.90576
1.8303	56692.87083
1.8363	57089.48226
1.8423	57481.75107
1.8483	57869.68967
1.8543	58253.31176
1.8603	58632.63234
1.8663	59007.66765
1.8723	59378.43509
1.8783	59744.95322
1.8843	60107.24167
1.8903	60465.32114
1.8963	60819.21332
1.9023	61168.94088
1.9083	61514.52738
1.9143	61855.99727
1.9203	62193.37584
1.9263	62526.68918
1.9323	62855.96413
1.9383	63181.22823
1.9443	63502.50972
1.9503	63819.83748
1.9563	64133.24099
1.9623	64442.75031
1.9683	64748.39601
1.9743	65050.20919
1.9803	65348.22141
1.9863	65642.46465
1.9923	65932.97133
1.9983	66219.77421
2.0043	66502.90641
2.0103	66782.40136
2.0163	67058.2928
2.0223	67330.61469
2.0283	67599.40126
2.0343	67864.68693
2.0403	68126.50631
2.0463	68384.89418
2.0523	68639.88543
2.0583	68891.51508
2.0643	69139.81825
2.0703	69384.83012
2.0763	69626.58592
2.0823	69865.12092
2.0883	70100.47038
2.0943	70332.6696
2.1003	70561.75381
2.1063	70787.75822
2.1123	71010.718
2.1183	71230.66821
2.1243	71447.64386
2.1303	71661.67985
2.1363	71872.81095
2.1423	72081.07184
2.1483	72286.49701
2.1543	72489.12085
2.1603	72688.97756
2.1663	72886.10118
2.1723	73080.52555
2.1783	73272.28434
2.1843	73461.41101
2.1903	73647.9388
2.1963	73831.90075
2.2023	74013.32966
2.2083	74192.25811
2.2143	74368.71843
2.2203	74542.74271
2.2263	74714.36278
2.2323	74883.61023
2.2383	75050.51637
2.2443	75215.11226
2.2503	75377.42865
2.2563	75537.49607
2.2623	75695.34473
2.2683	75851.00457
2.2743	76004.50524
2.2803	76155.87611
2.2863	76305.14624
2.2923	76452.34442
2.2983	76597.49913
2.3043	76740.63856
2.3103	76881.79058
2.3163	77020.98279
2.3223	77158.24247
2.3283	77293.59661
2.3343	77427.07187
2.3403	77558.69465
2.3463	77688.491
2.3523	77816.48672
2.3583	77942.70725
2.3643	78067.17777
2.3703	78189.92313
2.3763	78310.96791
2.3823	78430.33636
2.3883	78548.05243
2.3943	78664.1398
2.4003	78778.62182
2.4063	78891.52157
2.4123	79002.86181
2.4183	79112.66503
2.4243	79220.95341
2.4303	79327.74885
2.4363	79433.07297
2.4423	79536.94708
2.4483	79639.39223
2.4543	79740.42917
2.4603	79840.07837
2.4663	79938.36005
2.4723	80035.29411
2.4783	80130.90021
2.4843	80225.19773
2.4903	80318.20578
2.4963	80409.9432
2.5023	80500.42857
2.5083	80589.68022
2.5143	80677.71618
2.5203	80764.55429
2.5263	80850.21207
2.5323	80934.70683
2.5383	81018.05563
2.5443	81100.27526
2.5503	81181.38229
2.5563	81261.39303
2.5623	81340.32358
2.5683	81418.18978
2.5743	81495.00725
2.5803	81570.79138
2.5863	81645.55732
2.5923	81719.32001
2.5983	81792.09417
2.6043	81863.89429
2.6103	81934.73466
2.6163	82004.62933
2.6223	82073.59218
2.6283	82141.63685
2.6343	82208.77678
2.6403	82275.02522
2.6463	82340.3952
2.6523	82404.89958
2.6583	82468.551
2.6643	82531.36192
2.6703	82593.34462
2.6763	82654.51116
2.6823	82714.87347
2.6883	82774.44324
2.6943	82833.23203
2.7003	82891.25119
2.7063	82948.5119
2.7123	83005.0252
2.7183	83060.80191
2.7243	83115.85273
2.7303	83170.18818
2.7363	83223.8186
2.7423	83276.75418
2.7483	83329.00498
2.7543	83380.58087
2.7603	83431.49158
2.7663	83481.74669
2.7723	83531.35564
2.7783	83580.3277
2.7843	83628.67203
2.7903	83676.39762
2.7963	83723.51333
2.8023	83770.02789
2.8083	83815.94989
2.8143	83861.28777
2.8203	83906.04988
2.8263	83950.24439
2.8323	83993.87939
2.8383	84036.96281
2.8443	84079.50247
2.8503	84121.50607
2.8563	84162.98119
2.8623	84203.93529
2.8683	84244.37572
2.8743	84284.3097
2.8803	84323.74436
2.8863	84362.68671
2.8923	84401.14364
2.8983	84439.12195
2.9043	84476.62833
2.9103	84513.66936
2.9163	84550.25152
2.9223	84586.3812
2.9283	84622.06468
2.9343	84657.30814
2.9403	84692.11768
2.9463	84726.49928
2.9523	84760.45887
2.9583	84794.00223
2.9643	84827.13511
2.9703	84859.86313
2.9763	84892.19184
2.9823	84924.1267
2.9883	84955.6731
2.9943	84986.83632
3.0003	85017.62158
3.0063	85048.03401
3.0123	85078.07867
3.0183	85107.76054
3.0243	85137.08451
3.0303	85166.05541
3.0363	85194.678
3.0423	85222.95695
3.0483	85250.89687
3.0543	85278.5023
3.0603	85305.77771
3.0663	85332.72749
3.0723	85359.35599
3.0783	85385.66746
3.0843	85411.66611
3.0903	85437.35608
3.0963	85462.74145
3.1023	85487.82623
3.1083	85512.61437
3.1143	85537.10977
3.1203	85561.31626
3.1263	85585.23762
3.1323	85608.87756
3.1383	85632.23976
3.1443	85655.32783
3.1503	85678.14531
3.1563	85700.69571
3.1623	85722.98248
3.1683	85745.00902
3.1743	85766.77867
3.1803	85788.29473
3.1863	85809.56045
3.1923	85830.57902
3.1983	85851.35361
3.2043	85871.88731
3.2103	85892.18318
3.2163	85912.24424
3.2223	85932.07346
3.2283	85951.67376
3.2343	85971.04803
3.2403	85990.1991
3.2463	86009.12977
3.2523	86027.8428
3.2583	86046.34091
3.2643	86064.62677
3.2703	86082.70302
3.2763	86100.57226
3.2823	86118.23705
3.2883	86135.69991
3.2943	86152.96333
3.3003	86170.02977
3.3063	86186.90163
3.3123	86203.5813
3.3183	86220.07112
3.3243	86236.37342
3.3303	86252.49045
3.3363	86268.42448
3.3423	86284.17771
3.3483	86299.75233
3.3543	86315.15049
3.3603	86330.37431
3.3663	86345.42587
3.3723	86360.30724
3.3783	86375.02045
3.3843	86389.5675
3.3903	86403.95037
3.3963	86418.17099
3.4023	86432.23129
3.4083	86446.13316
3.4143	86459.87846
3.4203	86473.46904
3.4263	86486.90669
3.4323	86500.19321
3.4383	86513.33037
3.4443	86526.31989
3.4503	86539.1635
3.4563	86551.86287
3.4623	86564.41968
3.4683	86576.83557
3.4743	86589.11215
3.4803	86601.25103
3.4863	86613.2537
end
poten 2
name "E1Pi3"
lambda 1
mult   1
type   grid
units angstrom cm-1
values
0.86895	152303.3971
0.86933	152055.0638
0.86971	151807.5076
0.87009	151560.7266
0.87047	151314.7191
0.87085	151069.4832
0.87123	150825.017
0.87161	150581.3187
0.87199	150338.3864
0.87237	150096.2183
0.87275	149854.8126
0.87313	149614.1674
0.87351	149374.281
0.87389	149135.1513
0.87428	148896.7768
0.87466	148659.1555
0.87504	148422.2856
0.87542	148186.1653
0.8758	147950.7928
0.87618	147716.1663
0.87656	147482.2841
0.87694	147249.1442
0.87732	147016.745
0.8777	146785.0846
0.87808	146554.1612
0.87846	146323.9731
0.87884	146094.5185
0.87922	145865.7956
0.8796	145637.8026
0.87998	145410.5379
0.88036	145183.9995
0.88074	144958.1858
0.88112	144733.095
0.8815	144508.7253
0.88188	144285.0751
0.88226	144062.1424
0.88264	143839.9257
0.88302	143618.4232
0.8834	143397.6331
0.88378	143177.5538
0.88417	142958.1834
0.88455	142739.5203
0.88493	142521.5627
0.88531	142304.3089
0.88569	142087.7573
0.88607	141871.906
0.88645	141656.7534
0.88683	141442.2979
0.88721	141228.5376
0.88759	141015.4709
0.88797	140803.0962
0.88835	140591.4116
0.88873	140380.4156
0.88911	140170.1065
0.88949	139960.4825
0.88987	139751.542
0.89025	139543.2834
0.89063	139335.7049
0.89101	139128.8049
0.89139	138922.5818
0.89177	138717.0338
0.89215	138512.1594
0.89253	138307.9569
0.89291	138104.4245
0.89329	137901.5608
0.89367	137699.364
0.89406	137497.8326
0.89444	137296.9648
0.89482	137096.7591
0.8952	136897.2138
0.89558	136698.3273
0.89596	136500.098
0.89634	136302.5242
0.89672	136105.6044
0.8971	135909.337
0.89748	135713.7203
0.89786	135518.7527
0.89824	135324.4327
0.89862	135130.7587
0.899	134937.7289
0.89938	134745.342
0.89976	134553.5962
0.90014	134362.49
0.90052	134172.0219
0.9009	133982.1902
0.90128	133792.9933
0.90166	133604.4298
0.90204	133416.498
0.90242	133229.1964
0.9028	133042.5234
0.90318	132856.4775
0.90356	132671.0571
0.90394	132486.2606
0.90433	132302.0866
0.90471	132118.5334
0.90509	131935.5996
0.90547	131753.2835
0.90585	131571.5838
0.90623	131390.4988
0.90661	131210.027
0.90699	131030.1669
0.90737	130850.9169
0.90775	130672.2756
0.90813	130494.2415
0.90851	130316.813
0.90889	130139.9886
0.90927	129963.7669
0.90965	129788.1463
0.91003	129613.1253
0.91041	129438.7025
0.91079	129264.8763
0.91117	129091.6452
0.91155	128919.0079
0.91193	128746.9627
0.91231	128575.5083
0.91269	128404.6431
0.91307	128234.3657
0.91345	128064.6746
0.91383	127895.5684
0.91422	127727.0455
0.9146	127559.1046
0.91498	127391.7441
0.91536	127224.9626
0.91574	127058.7587
0.91612	126893.131
0.9165	126728.0779
0.91688	126563.5981
0.91726	126399.6901
0.91764	126236.3524
0.91802	126073.5838
0.9184	125911.3826
0.91878	125749.7475
0.91916	125588.6771
0.91954	125428.17
0.91992	125268.2247
0.9203	125108.8399
0.92068	124950.014
0.92106	124791.7458
0.92144	124634.0338
0.92182	124476.8767
0.9222	124320.273
0.92258	124164.2213
0.92296	124008.7202
0.92334	123853.7684
0.92372	123699.3645
0.92411	123545.5071
0.92449	123392.1948
0.92487	123239.4263
0.92525	123087.2001
0.92563	122935.5149
0.92601	122784.3694
0.92639	122633.7622
0.92677	122483.6919
0.92715	122334.1571
0.92753	122185.1566
0.92791	122036.6889
0.92829	121888.7527
0.92867	121741.3467
0.92905	121594.4696
0.92943	121448.1199
0.92981	121302.2964
0.93019	121156.9977
0.93057	121012.2225
0.93095	120867.9695
0.93133	120724.2374
0.93171	120581.0247
0.93209	120438.3303
0.93247	120296.1528
0.93285	120154.4909
0.93323	120013.3432
0.93361	119872.7085
0.934	119732.5855
0.93438	119592.9729
0.93476	119453.8693
0.93514	119315.2735
0.93552	119177.1842
0.9359	119039.6002
0.93628	118902.52
0.93666	118765.9425
0.93704	118629.8663
0.93742	118494.2902
0.9378	118359.2129
0.93818	118224.6332
0.93856	118090.5497
0.93894	117956.9612
0.93932	117823.8665
0.9397	117691.2642
0.94008	117559.1532
0.94046	117427.5322
0.94084	117296.3999
0.94122	117165.755
0.9416	117035.5964
0.94198	116905.9228
0.94236	116776.7329
0.94274	116648.0256
0.94312	116519.7995
0.9435	116392.0535
0.94388	116264.7863
0.94427	116137.9967
0.94465	116011.6835
0.94503	115885.8454
0.94541	115760.4813
0.94579	115635.5899
0.94617	115511.17
0.94655	115387.2204
0.94693	115263.74
0.94731	115140.7274
0.94769	115018.1815
0.94807	114896.1011
0.94845	114774.4851
0.94883	114653.3321
0.94921	114532.6411
0.94959	114412.4108
0.94997	114292.64
0.95035	114173.3277
0.95073	114054.4725
0.95111	113936.0734
0.95149	113818.1291
0.95187	113700.6384
0.95225	113583.6003
0.95263	113467.0136
0.95301	113350.877
0.95339	113235.1894
0.95377	113119.9497
0.95416	113005.1568
0.95454	112890.8093
0.95492	112776.9064
0.9553	112663.4466
0.95568	112550.429
0.95606	112437.8524
0.95644	112325.7156
0.95682	112214.0176
0.9572	112102.7571
0.95758	111991.9331
0.95796	111881.5444
0.95834	111771.5898
0.95872	111662.0684
0.9591	111552.9789
0.95948	111444.3203
0.95986	111336.0914
0.96024	111228.291
0.96062	111120.9182
0.961	111013.9718
0.96138	110907.4507
0.96176	110801.3538
0.96214	110695.6799
0.96252	110590.4281
0.9629	110485.5972
0.96328	110381.186
0.96366	110277.1936
0.96405	110173.6189
0.96443	110070.4606
0.96481	109967.7179
0.96519	109865.3895
0.96557	109763.4745
0.96595	109661.9717
0.96633	109560.8801
0.96671	109460.1986
0.96709	109359.9261
0.96747	109260.0616
0.96785	109160.604
0.96823	109061.5523
0.96861	108962.9054
0.96899	108864.6622
0.96937	108766.8217
0.96975	108669.3829
0.97013	108572.3447
0.97051	108475.706
0.97089	108379.4659
0.97127	108283.6232
0.97165	108188.177
0.97203	108093.1261
0.97241	107998.4697
0.97279	107904.2066
0.97317	107810.3359
0.97355	107716.8564
0.97393	107623.7672
0.97432	107531.0673
0.9747	107438.7556
0.97508	107346.8312
0.97546	107255.293
0.97584	107164.14
0.97622	107073.3711
0.9766	106982.9855
0.97698	106892.9821
0.97736	106803.3599
0.97774	106714.1178
0.97812	106625.255
0.9785	106536.7704
0.97888	106448.663
0.97926	106360.9318
0.97964	106273.5759
0.98002	106186.5943
0.9804	106099.9859
0.98078	106013.7498
0.98116	105927.8851
0.98154	105842.3907
0.98192	105757.2657
0.9823	105672.5091
0.98268	105588.12
0.98306	105504.0973
0.98344	105420.4402
0.98382	105337.1476
0.98421	105254.2186
0.98459	105171.6523
0.98497	105089.4477
0.98535	105007.6038
0.98573	104926.1197
0.98611	104844.9944
0.98649	104764.2271
0.98687	104683.8167
0.98725	104603.7623
0.98763	104524.063
0.98801	104444.7179
0.98839	104365.726
0.98877	104287.0864
0.98915	104208.7981
0.98953	104130.8603
0.98991	104053.272
0.99029	103976.0322
0.99067	103899.1402
0.99105	103822.5949
0.99143	103746.3954
0.99181	103670.5408
0.99219	103595.0303
0.99257	103519.8629
0.99295	103445.0376
0.99333	103370.5537
0.99371	103296.4101
0.9941	103222.6061
0.99448	103149.1406
0.99486	103076.0128
0.99524	103003.2219
0.99562	102930.7669
0.996	102858.6468
0.99638	102786.861
0.99676	102715.4084
0.99714	102644.2881
0.99752	102573.4994
0.9979	102503.0413
0.99828	102432.9129
0.99866	102363.1133
0.99904	102293.6418
0.99942	102224.4974
0.9998	102155.6792
1.00018	102087.1865
1.00056	102019.0182
1.00094	101951.1737
1.00132	101883.6519
1.0017	101816.4521
1.00208	101749.5734
1.00246	101683.0149
1.00284	101616.7758
1.00322	101550.8553
1.0036	101485.2524
1.00399	101419.9664
1.00437	101354.9964
1.00475	101290.3416
1.00513	101226.0011
1.00551	101161.974
1.00589	101098.2597
1.00627	101034.8572
1.00665	100971.7656
1.00703	100908.9842
1.00741	100846.5122
1.00779	100784.3487
1.00817	100722.4928
1.00855	100660.9438
1.00893	100599.7009
1.00931	100538.7632
1.00969	100478.13
1.01007	100417.8003
1.01045	100357.7734
1.01083	100298.0486
1.01121	100238.6249
1.01159	100179.5016
1.01197	100120.6778
1.01235	100062.1528
1.01273	100003.9258
1.01311	99945.99598
1.01349	99888.36253
1.01387	99831.02467
1.01426	99773.9816
1.01464	99717.23253
1.01502	99660.77669
1.0154	99604.61328
1.01578	99548.74151
1.01616	99493.16061
1.01654	99437.8698
1.01692	99382.8683
1.0173	99328.15534
1.01768	99273.73013
1.01806	99219.5919
1.01844	99165.73989
1.01882	99112.17333
1.0192	99058.89145
1.01958	99005.89348
1.01996	98953.17867
1.02034	98900.74624
1.02072	98848.59545
1.0211	98796.72553
1.02148	98745.13572
1.02186	98693.82528
1.02224	98642.79345
1.02262	98592.03949
1.023	98541.56263
1.02338	98491.36214
1.02376	98441.43727
1.02415	98391.78727
1.02453	98342.41142
1.02491	98293.30895
1.02529	98244.47915
1.02567	98195.92127
1.02605	98147.63458
1.02643	98099.61834
1.02681	98051.87183
1.02719	98004.39431
1.02757	97957.18507
1.02795	97910.24336
1.02833	97863.56847
1.02871	97817.15969
1.02909	97771.01627
1.02947	97725.13752
1.02985	97679.52271
1.03023	97634.17112
1.03061	97589.08205
1.03099	97544.25478
1.03137	97499.6886
1.03175	97455.3828
1.03213	97411.33668
1.03251	97367.54953
1.03289	97324.02065
1.03327	97280.74934
1.03365	97237.73489
1.03404	97194.97661
1.03442	97152.4738
1.0348	97110.22577
1.03518	97068.23182
1.03556	97026.49126
1.03594	96985.00341
1.03632	96943.76757
1.0367	96902.78306
1.03708	96862.04918
1.03746	96821.56527
1.03784	96781.33063
1.03822	96741.34459
1.0386	96701.60647
1.03898	96662.11559
1.03936	96622.87128
1.03974	96583.87285
1.04012	96545.11965
1.0405	96506.61099
1.04088	96468.34622
1.04126	96430.32466
1.04164	96392.54564
1.04202	96355.00851
1.0424	96317.71259
1.04278	96280.65724
1.04316	96243.84178
1.04354	96207.26557
1.04392	96170.92793
1.04431	96134.82823
1.04469	96098.9658
1.04507	96063.34
1.04545	96027.95017
1.04583	95992.79567
1.04621	95957.87584
1.04659	95923.19004
1.04697	95888.73763
1.04735	95854.51797
1.04773	95820.5304
1.04811	95786.7743
1.04849	95753.24903
1.04887	95719.95394
1.04925	95686.88841
1.04963	95654.05179
1.05001	95621.44346
1.05039	95589.06278
1.05077	95556.90913
1.05115	95524.98187
1.05153	95493.28039
1.05191	95461.80405
1.05229	95430.55223
1.05267	95399.52431
1.05305	95368.71967
1.05343	95338.13769
1.05381	95307.77775
1.0542	95277.63923
1.05458	95247.72152
1.05496	95218.02401
1.05534	95188.54608
1.05572	95159.28712
1.0561	95130.24652
1.05648	95101.42367
1.05686	95072.81797
1.05724	95044.42882
1.05762	95016.25559
1.058	94988.29771
1.05838	94960.55455
1.05876	94933.02553
1.05914	94905.71004
1.05952	94878.60749
1.0599	94851.71728
1.06028	94825.03882
1.06066	94798.5715
1.06104	94772.31475
1.06142	94746.26797
1.0618	94720.43057
1.06218	94694.80196
1.06256	94669.38155
1.06294	94644.16877
1.06332	94619.16302
1.0637	94594.36373
1.06409	94569.7703
1.06447	94545.38217
1.06485	94521.19875
1.06523	94497.21947
1.06561	94473.44374
1.06599	94449.871
1.06637	94426.50066
1.06675	94403.33216
1.06713	94380.36493
1.06751	94357.59839
1.06789	94335.03198
1.06827	94312.66512
1.06865	94290.49726
1.06903	94268.52782
1.06941	94246.75625
1.06979	94225.18197
1.07017	94203.80443
1.07055	94182.62307
1.07093	94161.63733
1.07131	94140.84665
1.07169	94120.25047
1.07207	94099.84825
1.07245	94079.63941
1.07283	94059.62342
1.07321	94039.79971
1.07359	94020.16774
1.07398	94000.72696
1.07436	93981.47682
1.07474	93962.41677
1.07512	93943.54626
1.0755	93924.86476
1.07588	93906.37171
1.07626	93888.06658
1.07664	93869.94882
1.07702	93852.01789
1.0774	93834.27325
1.07778	93816.71437
1.07816	93799.3407
1.07854	93782.15172
1.07892	93765.14688
1.0793	93748.32565
1.07968	93731.68749
1.08006	93715.23189
1.08044	93698.9583
1.08082	93682.8662
1.0812	93666.95506
1.08158	93651.22435
1.08196	93635.67354
1.08234	93620.30211
1.08272	93605.10954
1.0831	93590.0953
1.08348	93575.25886
1.08386	93560.59972
1.08425	93546.11735
1.08463	93531.81122
1.08501	93517.68083
1.08539	93503.72565
1.08577	93489.94516
1.08615	93476.33887
1.08653	93462.90624
1.08691	93449.64677
1.08729	93436.55994
1.08767	93423.64525
1.08805	93410.90218
1.08843	93398.33022
1.08881	93385.92887
1.08919	93373.69762
1.08957	93361.63597
1.08995	93349.7434
1.09033	93338.01942
1.09071	93326.46351
1.09109	93315.07519
1.09147	93303.85395
1.09185	93292.79928
1.09223	93281.91069
1.09261	93271.18767
1.09299	93260.62974
1.09337	93250.2364
1.09375	93240.00714
1.09414	93229.94148
1.09452	93220.03892
1.0949	93210.29897
1.09528	93200.72113
1.09566	93191.30492
1.09604	93182.04984
1.09642	93172.9554
1.0968	93164.02112
1.09718	93155.24651
1.09756	93146.63108
1.09794	93138.17434
1.09832	93129.87581
1.0987	93121.73501
1.09908	93113.75145
1.09946	93105.92466
1.09984	93098.25414
1.10022	93090.73941
1.1006	93083.38001
1.10098	93076.17544
1.10136	93069.12523
1.10174	93062.2289
1.10212	93055.48598
1.1025	93048.89599
1.10288	93042.45845
1.10326	93036.17289
1.10364	93030.03883
1.10403	93024.05581
1.10441	93018.22335
1.10479	93012.54098
1.10517	93007.00823
1.10555	93001.62462
1.10593	92996.3897
1.10631	92991.30299
1.10669	92986.36402
1.10707	92981.57234
1.10745	92976.92746
1.10783	92972.42893
1.10821	92968.07629
1.10859	92963.86906
1.10897	92959.80678
1.10935	92955.889
1.10973	92952.11526
1.11011	92948.48508
1.11049	92944.99801
1.11087	92941.6536
1.11125	92938.45137
1.11163	92935.39088
1.11201	92932.47167
1.11239	92929.69327
1.11277	92927.05524
1.11315	92924.55712
1.11353	92922.19845
1.11391	92919.97879
1.1143	92917.89766
1.11468	92915.95463
1.11506	92914.14925
1.11544	92912.48105
1.11582	92910.94959
1.1162	92909.55442
1.11658	92908.29509
1.11696	92907.17115
1.11734	92906.18215
1.11772	92905.32765
1.1181	92904.60719
1.11848	92904.02033
1.11886	92903.56663
1.11924	92903.24564
1.11962	92903.05691
1.12	92903
1.12038	92903.07447
1.12076	92903.27987
1.12114	92903.61577
1.12152	92904.08171
1.1219	92904.67726
1.12228	92905.40198
1.12266	92906.25543
1.12304	92907.23717
1.12342	92908.34675
1.1238	92909.58375
1.12419	92910.94771
1.12457	92912.43821
1.12495	92914.05481
1.12533	92915.79707
1.12571	92917.66456
1.12609	92919.65683
1.12647	92921.77346
1.12685	92924.01402
1.12723	92926.37805
1.12761	92928.86514
1.12799	92931.47485
1.12837	92934.20675
1.12875	92937.06041
1.12913	92940.03538
1.12951	92943.13125
1.12989	92946.34759
1.13027	92949.68395
1.13065	92953.13992
1.13103	92956.71506
1.13141	92960.40895
1.13179	92964.22115
1.13217	92968.15124
1.13255	92972.19879
1.13293	92976.36337
1.13331	92980.64456
1.13369	92985.04193
1.13408	92989.55506
1.13446	92994.18351
1.13484	92998.92687
1.13522	93003.78471
1.1356	93008.7566
1.13598	93013.84213
1.13636	93019.04086
1.13674	93024.35237
1.13712	93029.77625
1.1375	93035.31207
1.13788	93040.9594
1.13826	93046.71783
1.13864	93052.58693
1.13902	93058.56629
1.1394	93064.65548
1.13978	93070.85408
1.14016	93077.16167
1.14054	93083.57784
1.14092	93090.10216
1.1413	93096.73421
1.14168	93103.47358
1.14206	93110.31984
1.14244	93117.27258
1.14282	93124.33139
1.1432	93131.49583
1.14358	93138.76551
1.14397	93146.13999
1.14435	93153.61886
1.14473	93161.20171
1.14511	93168.88812
1.14549	93176.67768
1.14587	93184.56996
1.14625	93192.56455
1.14663	93200.66104
1.14701	93208.85902
1.14739	93217.15806
1.14777	93225.55776
1.14815	93234.0577
1.14853	93242.65746
1.14891	93251.35664
1.14929	93260.15481
1.14967	93269.05157
1.15005	93278.0465
1.15043	93287.13919
1.15081	93296.32922
1.15119	93305.6162
1.15157	93314.99969
1.15195	93324.47929
1.15233	93334.05459
1.15271	93343.72517
1.15309	93353.49063
1.15347	93363.35055
1.15385	93373.30452
1.15424	93383.35214
1.15462	93393.49298
1.155	93403.72664
1.15538	93414.0527
1.15576	93424.47077
1.15614	93434.98042
1.15652	93445.58125
1.1569	93456.27284
1.15728	93467.05479
1.15766	93477.92669
1.15804	93488.88812
1.15842	93499.93867
1.1588	93511.07795
1.15918	93522.30553
1.15956	93533.62101
1.15994	93545.02397
1.16032	93556.51402
1.1607	93568.09073
1.16108	93579.75371
1.16146	93591.50253
1.16184	93603.3368
1.16222	93615.2561
1.1626	93627.26002
1.16298	93639.34816
1.16336	93651.5201
1.16374	93663.77545
1.16413	93676.11378
1.16451	93688.53469
1.16489	93701.03777
1.16527	93713.62261
1.16565	93726.2888
1.16603	93739.03594
1.16641	93751.86361
1.16679	93764.77142
1.16717	93777.75893
1.16755	93790.82576
1.16793	93803.97149
1.16831	93817.19571
1.16869	93830.49801
1.16907	93843.87799
1.16945	93857.33523
1.16983	93870.86932
1.17021	93884.47986
1.17059	93898.16644
1.17097	93911.92865
1.17135	93925.76608
1.17173	93939.67831
1.17211	93953.66495
1.17249	93967.72558
1.17287	93981.85978
1.17325	93996.06717
1.17363	94010.34731
1.17402	94024.6998
1.1744	94039.12424
1.17478	94053.62021
1.17516	94068.1873
1.17554	94082.8251
1.17592	94097.53321
1.1763	94112.31121
1.17668	94127.15868
1.17706	94142.07523
1.17744	94157.06044
1.17782	94172.11389
1.1782	94187.23518
1.17858	94202.42389
1.17896	94217.67962
1.17934	94233.00196
1.17972	94248.39048
1.1801	94263.84478
1.18048	94279.36445
1.18086	94294.94907
1.18124	94310.59823
1.18162	94326.31152
1.182	94342.08853
1.18238	94357.92884
1.18276	94373.83203
1.18314	94389.79771
1.18352	94405.82544
1.1839	94421.91483
1.18429	94438.06545
1.18467	94454.27688
1.18505	94470.54872
1.18543	94486.88055
1.18581	94503.27196
1.18619	94519.72252
1.18657	94536.23183
1.18695	94552.79947
1.18733	94569.42502
1.18771	94586.10806
1.18809	94602.84818
1.18847	94619.64496
1.18885	94636.49798
1.18923	94653.40683
1.18961	94670.37109
1.18999	94687.39034
1.19037	94704.46416
1.19075	94721.59214
1.19113	94738.77385
1.19151	94756.00887
1.19189	94773.29678
1.19227	94790.63718
1.19265	94808.02962
1.19303	94825.4737
1.19341	94842.96899
1.19379	94860.51507
1.19418	94878.11153
1.19456	94895.75792
1.19494	94913.45385
1.19532	94931.19887
1.1957	94948.99258
1.19608	94966.83453
1.19646	94984.72432
1.19684	95002.66152
1.19722	95020.6457
1.1976	95038.67643
1.19798	95056.7533
1.19836	95074.87587
1.19874	95093.04372
1.19912	95111.25642
1.1995	95129.51355
1.19988	95147.81467
1.20026	95166.15937
1.20064	95184.5472
1.20102	95202.97775
1.2014	95221.45058
1.20178	95239.96526
1.20216	95258.52136
1.20254	95277.11846
1.20292	95295.75612
1.2033	95314.4339
1.20368	95333.15139
1.20407	95351.90813
1.20445	95370.70371
1.20483	95389.53769
1.20521	95408.40963
1.20559	95427.3191
1.20597	95446.26567
1.20635	95465.24889
1.20673	95484.26834
1.20711	95503.32357
1.20749	95522.41416
1.20787	95541.53965
1.20825	95560.69962
1.20863	95579.89362
1.20901	95599.12122
1.20939	95618.38197
1.20977	95637.67544
1.21015	95657.00119
1.21053	95676.35877
1.21091	95695.74774
1.21129	95715.16766
1.21167	95734.61808
1.21205	95754.09857
1.21243	95773.60868
1.21281	95793.14796
1.21319	95812.71596
1.21357	95832.31225
1.21396	95851.93638
1.21434	95871.58789
1.21472	95891.26634
1.2151	95910.97129
1.21548	95930.70227
1.21586	95950.45886
1.21624	95970.24058
1.21662	95990.04699
1.217	96009.87765
1.21738	96029.73209
1.21776	96049.60987
1.21814	96069.51054
1.21852	96089.43362
1.2189	96109.37869
1.21928	96129.34526
1.21966	96149.3329
1.22004	96169.34115
1.22042	96189.36954
1.2208	96209.41762
1.22118	96229.48493
1.22156	96249.571
1.22194	96269.67539
1.22232	96289.79763
1.2227	96309.93725
1.22308	96330.0938
1.22346	96350.26681
1.22384	96370.45582
1.22423	96390.66036
1.22461	96410.87996
1.22499	96431.11417
1.22537	96451.36251
1.22575	96471.62452
1.22613	96491.89973
1.22651	96512.18767
1.22689	96532.48787
1.22727	96552.79985
1.22765	96573.12316
1.22803	96593.45731
1.22841	96613.80183
1.22879	96634.15625
1.22917	96654.52009
1.22955	96674.89289
1.22993	96695.27416
1.23031	96715.66342
1.23069	96736.0602
1.23107	96756.46402
1.23145	96776.8744
1.23183	96797.29086
1.23221	96817.71292
1.23259	96838.1401
1.23297	96858.57191
1.23335	96879.00787
1.23373	96899.4475
1.23412	96919.89031
1.2345	96940.33581
1.23488	96960.78352
1.23526	96981.23296
1.23564	97001.68362
1.23602	97022.13502
1.2364	97042.58668
1.23678	97063.0381
1.23716	97083.48878
1.23754	97103.93824
1.23792	97124.38598
1.2383	97144.83151
1.23868	97165.27432
1.23906	97185.71393
1.23944	97206.14983
1.23982	97226.58153
1.2402	97247.00853
1.24058	97267.43032
1.24096	97287.84641
1.24134	97308.25629
1.24172	97328.65946
1.2421	97349.05541
1.24248	97369.44365
1.24286	97389.82365
1.24324	97410.19493
1.24362	97430.55696
1.24401	97450.90924
1.24439	97471.25126
1.24477	97491.5825
1.24515	97511.90246
1.24553	97532.21063
1.24591	97552.50648
1.24629	97572.78951
1.24667	97593.05919
1.24705	97613.31501
1.24743	97633.55646
1.24781	97653.783
1.24819	97673.99413
1.24857	97694.18932
1.24895	97714.36805
end 
(non-diagonal dipoles)
dipole  1 2
name "<X1Sigma+|dmy|E1Pi>"
spin   0 0
lambda  0  1
type   grid
factor   1   (0, 1 or i)
units angstrom  ea0 
<x|lz|y> 0  -i
values
0.88	-0.47927299
0.89	-0.45697554
0.9	-0.43400849
0.91	-0.41037127
0.92	-0.38605208
0.93	-0.361023
0.94	-0.33523561
0.95	-0.3086192
0.96	-0.28108216
0.97	-0.25251655
0.98	-0.22280541
0.99	-0.19183241
1	-0.15949337
1.01	-0.12570945
1.02	-0.0904412
1.03	-0.05370278
1.04	-0.01557474
1.05	0.0237868
1.06	0.06414716
1.07	0.10519911
1.08	0.14657943
1.09	0.18789662
1.1	0.2287677
1.11	0.26886073
1.12	0.30793705
1.13	0.34587864
1.14	0.38264695
1.15	0.41803366
1.16	0.45126779
1.17	0.48143337
1.18	0.50842531
1.19	0.53275232
1.2	0.55500291
1.21	0.57568078
1.22	0.59520524
1.23	0.61393497
1.24	0.63218746
1.25	0.650253
1.26	0.66840449
1.27	0.68690332
1.28	0.7060002
end


FITTING off
JLIST    0 - 110
itmax 0
fit_factor  1e-16


INTENSITY on
  absorption
  Lande
  overlap 
  THRESH_INTES  1e-50
  THRESH_LINE   1e-50
  THRESH_COEFF  1e-50 
  TEMPERATURE   200
  nspin 0 0 
  J, 0,110
  linelist  CO
  freq-window  -0.001,  160000.0
  energy low   -0.001, 90000.00, upper   -0.00,  160000.0
END
