# Supplementary material for: Theoretical investigation of the A1Π–X1Σ+, B1Σ+–X1Σ+, C1Σ+–X1Σ+, and E1Π–X1Σ+ transitions of the CO molecule
Source: Phys Chem Chem Phys. 2024 Dec 27;27(5):2783–801. doi: 10.1039/d4cp03418j (PMC11736852; doi:10.1039/d4cp03418j)
Supplement: CP-027-D4CP03418J-s002 [file CP-027-D4CP03418J-s002.zip › exocross-input_a-x.inp]

(Range definiton) 
Temperature 200
Range  10000 100000
npoints 3001


absorption
pressure 0.008
stick


(File definitions Section) 
output          CO_absorption_200-2.txt
States          CO.states
Transitions     CO.trans
