# Supplementary material for: Theoretical investigation of the A1Π–X1Σ+, B1Σ+–X1Σ+, C1Σ+–X1Σ+, and E1Π–X1Σ+ transitions of the CO molecule
Source: Phys Chem Chem Phys. 2024 Dec 27;27(5):2783–801. doi: 10.1039/d4cp03418j (PMC11736852; doi:10.1039/d4cp03418j)
Supplement: CP-027-D4CP03418J-s002 [file CP-027-D4CP03418J-s002.zip › p.e.c_fitting.csv]

A State								B State								C state
r	A state in DUO		r	ab initio A state				r	B state in DUO			r	ab initio B state			r	C state in DUO			r	ab initio C state
0.9953	90663.11022		0.9	130434.2596												0.9	136612.3487			0.9	137345.3611
1.0003	88859.62859		0.92	120153.8279				0.9	131430.2873			0.9	132537.5725			0.94	119247.5183			0.94	119980.5307
1.0053	87272.69781		0.94	111182.4086				0.94	114191.2597			0.94	115298.5449			0.96	112637.2287			0.96	113370.2411
1.0103	85862.81567		0.96	103337.3987				0.96	107617.7102			0.96	108724.9954			0.98	107206.4175			0.98	107939.4299
1.0153	84598.03728		0.98	96485.68702				0.98	102216.1549			0.98	103323.4401			1	102810.868			1	103543.8804
1.0203	83452.42889		1	90533.7334				1	97842.64063			1	98949.92588			1.02	99322.51676			1.02	100055.5292
1.0253	82404.88252		1.02	85408.4967				1.02	94369.3234			1.02	95476.60865			1.04	96627.8515			1.04	97360.86394
1.0303	81438.19902		1.04	81041.435				1.04	91683.06404			1.04	92790.34929			1.06	94625.89199			1.06	95358.90443
1.0353	80538.37231		1.06	77362.6676				1.06	89683.21148			1.06	90790.49673			1.08	93226.08299			1.08	93959.09543
1.0403	79694.0247		1.08	74302.40156				1.08	88279.27636			1.08	89386.56161			1.1	92347.48227			1.1	93080.49471
1.0453	78895.95663		1.1	71793.98247				1.1	87390.68955			1.1	88497.9748			1.12	91916.5			1.12	92649.51244
1.0503	78136.78336		1.12	69776.94505				1.12	86945.2			1.12	88052.48525			1.14	91861.58745			1.14	92594.59989
1.0553	77410.63797		1.14	68199.5372				1.14	86879.40152			1.14	87986.68677			1.18	92725.57116			1.18	93458.5836
1.0603	76712.92562		1.16	67013.73789				1.18	87855.84401			1.18	88963.12926			1.2	93529.74804			1.2	94262.76048
1.0653	76040.11749		1.18	66150.54429				1.2	88581.64652			1.2	89688.93177			1.22	94563.82457			1.22	95296.83701
1.0703	75389.57603		1.2	65556.68991				1.22	89428.92821			1.22	90536.21346			1.24	95776.42173			1.24	96509.43417
1.0753	74759.40507		1.22	65201.07522				1.24	90302.48101			1.24	91409.76626
1.0803	74148.32024		1.24	65055.01487				1.26	91052.31598			1.26	92159.60123
1.0853	73555.53619		1.26	65090.96481
1.0903	72980.66792		1.28	65283.72935
1.0953	72423.64456		1.3	65722.26155
1.1003	71884.63396		1.32	66162.13254
1.1053	71363.97701		1.34	66699.80142
1.1103	70862.13092		1.36	67316.87621
1.1153	70379.62062		1.38	67991.40944
1.1203	69916.9976		1.4	68974.56786
1.1253	69474.80574		1.42	69706.47176
1.1303	69053.5534		1.44	70464.93208
1.1353	68653.69138		1.46	71241.69658
1.1403	68275.59603		1.48	72030.13714
1.1453	67919.55709		1.5	72823.18665
1.1503	67585.76965		1.52	73684.03188
1.1553	67274.32982		1.54	74464.83472
1.1603	66985.23339		1.56	75237.51699
1.1653	66718.37721		1.58	76003.50529
1.1703	66473.56271		1.6	76746.27318
1.1753	66250.5011		1.62	77495.60336
1.1803	66048.81998		1.64	78198.86582
1.1853	65868.0709		1.66	78892.25193
1.1903	65707.73757		1.68	79563.91004
1.1953	65567.24446		1.7	80212.3697
1.2003	65445.96556		1.72	80836.42378
1.2053	65343.23308		1.74	81432.67042
1.2103	65258.34588		1.76	82004.66512
1.2153	65190.57767		1.78	82548.85239
1.2203	65139.18459		1.8	83064.2007
1.2253	65103.41237		1.82	83549.74436
1.2303	65082.50287		1.84	84004.60547
1.2353	65075.7		1.86	84428.05976
1.2403	65082.255		1.88	84819.60245
1.2453	65101.43112		1.9	85178.94821
1.2503	65132.50765		1.92	85506.05315
1.2553	65174.78336		1.94	85801.18065
1.2603	65227.57939		1.96	86064.90133
1.2653	65290.24158		1.98	86298.13699
1.2703	65362.14235		2	86502.07278
1.2753	65442.68203		2.02	86678.2231
1.2803	65531.28993		2.04	86828.29983
1.2853	65627.42485		2.06	86954.23436
1.2903	65730.57544		2.08	87058.04584
1.2953	65840.26014		2.1	87141.84124
1.3003	65956.02691		2.12	87207.70557
1.3053	66077.45274		2.14	87257.70188
1.3103	66204.14299		2.16	87293.78351
1.3153	66335.73053		2.18	87317.79403
1.3203	66471.87475		2.2	87331.4673
1.3253	66612.26056		2.22	87336.36158
1.3303	66756.59716		2.24	87333.85957
1.3353	66904.61687		2.26	87325.25617
1.3403	67056.07385		2.28	87311.64874
1.3453	67210.74282		2.3	87294.00298
1.3503	67368.41776		2.32	87273.19679
1.3553	67528.91061		2.34	87249.93248
1.3603	67692.04995		2.36	87224.84654
1.3653	67857.67976		2.38	87198.48764
1.3703	68025.65815		2.4	87171.27279
1.3753	68195.85614		2.42	87143.61899
1.3803	68368.15648		2.44	87115.81156
1.3853	68542.45249		2.46	87088.13581
1.3903	68718.647		2.48	87060.76733
1.3953	68896.65126		2.5	87033.90364
1.4003	69076.38395		2.52	87007.67642
1.4053	69257.77025		2.54	86982.17347
1.4103	69440.7409		2.56	86957.50453
1.4153	69625.23142		2.58	86933.69153
1.4203	69811.18122		2.6	86910.80033
1.4253	69998.53298		2.62	86888.85287
1.4303	70187.23184		2.64	86867.84915
1.4353	70377.22488		2.66	86847.78917
1.4403	70568.46044		2.68	86847.78917
1.4453	70760.88766		2.7	86829.37526
1.4503	70954.45596		2.72	86810.19318
1.4553	71149.11462		2.74	86790.72578
1.4603	71344.81238		2.76	86778.58883
1.4653	71541.49714		2.78	86753.08588
1.4703	71739.1156		2.8	86746.54554
1.4753	71937.61308		2.82	86736.09855
1.4803	72136.93326		2.84	86718.34306
1.4853	72337.01804		2.86	86698.50255
1.4903	72537.80738		2.88	86692.97179
1.4953	72739.23924		2.9	86681.47132
1.5003	72941.2495		2.92	86677.21352
1.5053	73143.77191		2.94	86656.25369
1.5103	73346.73814		2.96	86657.32912
1.5153	73550.0778		2.98	86643.06327
1.5203	73753.71846		3	86634.74518
1.5253	73957.58578		3.02	86624.71519
1.5303	74161.60358		3.04	86619.42585
1.5353	74365.694		3.06	86613.19277
1.5403	74569.77761		3.08	86606.9597
1.5453	74773.77362		3.1	86601.09972
1.5503	74977.59997		3.12	86597.08334
1.5553	75181.17361		3.14	86590.87221
1.5603	75384.41064		3.16	86585.89013
1.5653	75587.22654		3.18	86582.09322
1.5703	75789.53636		3.2	86578.05489
1.5753	75991.25496		3.22	86573.88487
1.5803	76192.29719		3.24	86570.98781
1.5853	76392.57818		3.26	86555.31732
1.5903	76592.01347		3.28	86565.10589
1.5953	76790.51929		3.3	86556.10743
1.6003	76988.01274		3.32	86560.03603
1.6053	77184.41203		3.34	86557.86323
1.6103	77379.63663		3.36	86560.2994
1.6153	77573.60752		3.38	86553.60542
1.6203	77766.24733		3.4	86552.79336
1.6253	77957.48053		3.42	86551.41067
1.6303	78147.23362		3.44	86556.08548
1.6353	78335.43524		3.46	86551.76183
1.6403	78522.01636		3.48	86549.08424
1.6453	78706.91037
1.6503	78890.05322
1.6553	79071.38355
1.6603	79250.84273
1.6653	79428.37499		0.9	0.92
1.6703	79603.92747
1.6753	79777.45027
1.6803	79948.89653
1.6853	80118.2224
1.6903	80285.38714
1.6953	80450.35307
1.7003	80613.08558
1.7053	80773.55316
1.7103	80931.72731
1.7153	81087.58259
1.7203	81241.0965
1.7253	81392.24952
1.7303	81541.02496
1.7353	81687.409
1.7403	81831.39053
1.7453	81972.96115
1.7503	82112.11506
1.7553	82248.84896
1.7603	82383.16201
1.7653	82515.0557
1.7703	82644.53379
1.7753	82771.60218
1.7803	82896.26887
1.7853	83018.54378
1.7903	83138.43874
1.7953	83255.96735
1.8003	83371.14485
1.8053	83483.9881
1.8103	83594.51543
1.8153	83702.74653
1.8203	83808.70242
1.8253	83912.40529
1.8303	84013.87846
1.8353	84113.14625
1.8403	84210.23393
1.8453	84305.16761
1.8503	84397.97418
1.8553	84488.68121
1.8603	84577.31689
1.8653	84663.90995
1.8703	84748.48961
1.8753	84831.08546
1.8803	84911.72746
1.8853	84990.44583
1.8903	85067.27104
1.8953	85142.23369
1.9003	85215.36453
1.9053	85286.69435
1.9103	85356.25397
1.9153	85424.07418
1.9203	85490.18571
1.9253	85554.61918
1.9303	85617.40507
1.9353	85678.57369
1.9403	85738.15514
1.9453	85796.17931
1.9503	85852.67579
1.9553	85907.67392
1.9603	85961.20272
1.9653	86013.2909
1.9703	86063.96681
1.9753	86113.25845
1.9803	86161.19345
1.9853	86207.79905
1.9903	86253.10208
1.9953	86297.12899
2.0003	86339.90579
2.0053	86381.45808
2.0103	86421.81103
2.0153	86460.98938
2.0203	86499.01743
2.0253	86535.91904
2.0303	86571.71763
2.0353	86606.43619
2.0403	86640.09726
2.0453	86672.72293
2.0503	86704.33488
2.0553	86734.95434
2.0603	86764.60211
2.0653	86793.29856
2.0703	86821.06363
2.0753	86847.91685
2.0803	86873.87734
2.0853	86898.96381
2.0903	86923.19455
2.0953	86946.58747
2.1003	86969.16009
2.1053	86990.92954
2.1103	87011.91257
2.1153	87032.12557
2.1203	87051.58457
2.1253	87070.30523
2.1303	87088.30286
2.1353	87105.59246
2.1403	87122.18866
2.1453	87138.1058
2.1503	87153.35787
2.1553	87167.95858
2.1603	87181.92132
2.1653	87195.25919
2.1703	87207.98501
2.1753	87220.11131
2.1803	87231.65037
2.1853	87242.61419
2.1903	87253.01451
2.1953	87262.86284
2.2003	87272.17044
2.2053	87280.94834
2.2103	87289.20733
2.2153	87296.958
2.2203	87304.21073
2.2253	87310.97566
2.2303	87317.26278
2.2353	87323.08186
2.2403	87328.44248
2.2453	87333.35406
2.2503	87337.82584
2.2553	87341.86689
2.2603	87345.48611
2.2653	87348.69227
2.2703	87351.49397
2.2753	87353.89968
2.2803	87355.91773
2.2853	87357.5563
2.2903	87358.82347
2.2953	87359.72718
2.3003	87360.27525
2.3053	87360.47539
2.3103	87360.33521
2.3153	87359.86221
2.3203	87359.0638
2.3253	87357.94726
2.3303	87356.51982
2.3353	87354.7886
2.3403	87352.76065
2.3453	87350.44291
2.3503	87347.84228
2.3553	87344.96555
2.3603	87341.81948
2.3653	87338.41072
2.3703	87334.74588
2.3753	87330.83151
2.3803	87326.67408
2.3853	87322.28001
2.3903	87317.65568
2.3953	87312.80741
2.4003	87307.74145
2.4053	87302.46403
2.4103	87296.9813
2.4153	87291.2994
2.4203	87285.42441
2.4253	87279.36235
2.4303	87273.11922
2.4353	87266.70099
2.4403	87260.11355
2.4453	87253.36279
2.4503	87246.45455
2.4553	87239.39463
2.4603	87232.1888
2.4653	87224.84279
2.4703	87217.36228
2.4753	87209.75295
2.4803	87202.02042
2.4853	87194.17028
2.4903	87186.20809
2.4953	87178.13936
2.5003	87169.96959
2.5053	87161.70423
2.5103	87153.34869
2.5153	87144.90836
2.5203	87136.38857
2.5253	87127.79465
2.5303	87119.13185
2.5353	87110.40541
2.5403	87101.62052
2.5453	87092.78234
2.5503	87083.89598
2.5553	87074.9665
2.5603	87065.99895
2.5653	87056.9983
2.5703	87047.9695
2.5753	87038.91744
2.5803	87029.84696
2.5853	87020.76288
2.5903	87011.66994
2.5953	87002.57284
2.6003	86993.47623
2.6053	86984.3847
2.6103	86975.3028
2.6153	86966.23502
2.6203	86957.18577
2.6253	86948.15944
2.6303	86939.16033
2.6353	86930.19269
2.6403	86921.26071
2.6453	86912.36851
2.6503	86903.52015
2.6553	86894.71962
2.6603	86885.97085
2.6653	86877.27768
2.6703	86868.6439
2.6753	86860.07323
2.6803	86851.5693
2.6853	86843.13567
2.6903	86834.77584
2.6953	86826.49321
2.7003	86818.29112
2.7053	86810.17283
2.7103	86802.1415
2.7153	86794.20024
2.7203	86786.35204
2.7253	86778.59984
2.7303	86770.94649
2.7353	86763.39474
2.7403	86755.94725
2.7453	86748.60662
2.7503	86741.37535
2.7553	86734.25584
2.7603	86727.25042
2.7653	86720.3613
2.7703	86713.59065
2.7753	86706.94049
2.7803	86700.4128
2.7853	86694.00944
2.7903	86687.73218
2.7953	86681.58272
2.8003	86675.56263
2.8053	86669.67341
2.8103	86663.91649
2.8153	86658.29315
2.8203	86652.80463
2.8253	86647.45206
2.8303	86642.23646
2.8353	86637.15877
2.8403	86632.21986
2.8453	86627.42048
2.8503	86622.76128
2.8553	86618.24286
2.8603	86613.86568
2.8653	86609.63016
2.8703	86605.53658
2.8753	86601.58516
2.8803	86597.77603
2.8853	86594.10923
2.8903	86590.58471
2.8953	86587.20233
2.9003	86583.96187
2.9053	86580.86302
2.9103	86577.9054
2.9153	86575.08853
2.9203	86572.41185
2.9253	86569.87474
2.9303	86567.47647
2.9353	86565.21624
2.9403	86563.0932
2.9453	86561.10638
2.9503	86559.25476
2.9553	86557.53726
2.9603	86555.95268
2.9653	86554.4998
2.9703	86553.1773
2.9753	86551.9838
2.9803	86550.91785
2.9853	86549.97794
2.9903	86549.16247
2.9953	86548.46982
3.0003	86547.89828
3.0053	86547.44607
3.0103	86547.11138
3.0153	86546.89232
3.0203	86546.78696
3.0253	86546.79329
3.0303	86546.90928
3.0353	86547.13282
3.0403	86547.46176
3.0453	86547.89392
3.0503	86548.42703
3.0553	86549.05881
3.0603	86549.78693
3.0653	86550.609
3.0703	86551.52261
3.0753	86552.5253
3.0803	86553.61456
3.0853	86554.78786
3.0903	86556.04263
3.0953	86557.37626
3.1003	86558.78612
3.1053	86560.26952
3.1103	86561.82378
3.1153	86563.44615
3.1203	86565.13389
3.1253	86566.88421
3.1303	86568.69429
3.1353	86570.56131
3.1403	86572.4824
3.1453	86574.4547
3.1503	86576.4753
3.1553	86578.54129
3.1603	86580.64973
3.1653	86582.79767
3.1703	86584.98214
3.1753	86587.20016
3.1803	86589.44874
3.1853	86591.72487
3.1903	86594.02552
3.1953	86596.34767
3.2003	86598.68827
3.2053	86601.04427
3.2103	86603.41262
3.2153	86605.79025
3.2203	86608.17409
3.2253	86610.56105
3.2303	86612.94806
3.2353	86615.33203
3.2403	86617.70986
3.2453	86620.07845
3.2503	86622.43472
3.2553	86624.77555
3.2603	86627.09785
3.2653	86629.39851
3.2703	86631.67443
3.2753	86633.92251
3.2803	86636.13963
3.2853	86638.32269
3.2903	86640.46859
3.2953	86642.57423
3.3003	86644.6365
3.3053	86646.65231
3.3103	86648.61855
3.3153	86650.53212
3.3203	86652.38993
3.3253	86654.18888
3.3303	86655.92589
3.3353	86657.59786
3.3403	86659.20169
3.3453	86660.73431
3.3503	86662.19263
3.3553	86663.57356
3.3603	86664.87402
3.3653	86666.09093
3.3703	86667.2212
3.3753	86668.26176
3.3803	86669.20953
3.3853	86670.06142
3.3903	86670.81435
3.3953	86671.46524
3.4003	86672.01102
3.4053	86672.44859
3.4103	86672.77488
3.4153	86672.98678
3.4203	86673.08122
3.4253	86673.05509
3.4303	86672.9053
3.4353	86672.62874
3.4403	86672.2223
3.4453	86671.68288
3.4503	86671.00733
3.4553	86670.19255
3.4603	86669.23538
3.4653	86668.13268
3.4703	86666.8813
3.4753	86665.47807
3.4803	86663.91981
3.4853	86662.20332
3.4903	86660.32541
3.4953	86658.28285
